# Supplementary material for: Hypoxia Correlates With Poor Survival and M2 Macrophage Infiltration in Colorectal Cancer
Source: Front Oncol. 2020 Nov 20;10:566430. doi: 10.3389/fonc.2020.566430 (PMC7714992; doi:10.3389/fonc.2020.566430)
Supplement: Supplementary file 5 [file Table_1.xlsx]

## Sheet: Sheet1
Table S1. The hypoxic signature established in this study.
ID
ACOT7
ADAMTS4
ADM
ADORA2B
AFARP1
AHNAK2
AK3
AK3L1
ALDOA
ALDOC
ANGPT1
ANGPTL3
ANGPTL4
ANKRD37
ANKRD9
ANLN
ARRDC3
ATF3
B4GALT2
BCAR1
BHLHE40
BMS1
BNC1
BNIP3
BNIP3L
BTG2
C14orf156
C18orf19
C20orf20
C7orf68
CA12
CA9
CAD
CASP6
CAV1
CCNG1
CCNG2
CDCA4
CDKN3
CNIH4
COL4A5
COL4A6
COL5A1
CORO1C
CSRNP1
CSRP2
CYB5R3
CYP1B1
CYR61
DAAM1
DCBLD1
DDIT4
DPM2
DPYSL2
DSC2
EFNA1
EFNA3
EGFR
EGLN1
EGLN3
EGR1
EGR2
EGR3
EIF2S1
ENO1
ENO2
ERO1L
FABP5
FAM117B
FAM13A
FAM162A
FAM83B
FBP1
FLT1
FLVCR2
FOS
FOSB
FOSL1
FOSL2
FUT11
GAL
GAPDH
GAS6
GEM
GJA1
GLG1
GMFB
GNAI1
GPI
GSS
GULP1
HAUS2
HES2
HK2
HLA-DPB1
HOMER1
IGFBP3
IL8
ITGA5
ITPR1
JUNB
KCTD11
KDM3A
KLF10
KLF6
KRT17
LDHA
LDLR
LIF
LOX
LOXL2
LRP1
LRP2BP
MCL1
MDM2
METTL11A
MIF
MMP9
MNAT1
MRPL14
MRPS17
MTX1
MVD
NDRG1
NME1
NR4A3
NUDT15
ORAI3
P4HA1
P4HA2
PDK1
PDLIM2
PDZD11
PFKFB3
PFKFB4
PGAM1
PGF
PGK1
PLAU
PLEKHG3
PLOD1
PPARD
PPM1J
PPP1R15A
PPP4R1
PRELID2
PSMA7
PSMB7
PSMD2
PTGFRN
PVR
PYGL
RAN
RHOB
RNF24
RNPS1
RORA
RRAGD
RRP1B
RUVBL2
S100A10
S100A3
SAV1
SDC1
SELE
SIK1
SIP1
SLC16A1
SLC16A3
SLC2A1
SLC2A14
SLC2A3
SLC6A10P
SLC6A8
SLCO1B3
SNX24
SOCS3
SOX9
SPAG4
SPTB
SRPX
SYDE1
TEAD4
TFAP2C
TGFB1
TGFBI
THBS1
THBS4
TIPARP
TMEM189
TMEM30B
TNS4
TPBG
TPD52L2
TPI1
TRAF3
TRAM2
TRMT5
TUBB2A
TUBB6
UCHL1
VAPB
VEGFA
VEZT
XPO5
ZBTB44
ZFP36
ZNF395
AK4
AKAP12
ALDOB
AMPD3
ANKZF1
ANXA2
ATP7A
B3GALT6
B4GALNT2
BCAN
BCL2
BGN
BRS3
BTG1
NOCT
CDKN1A
CDKN1B
CDKN1C
CHST2
CHST3
CITED2
CP
CCN2
CXCR4
ACKR3
CCN1
DCN
DDIT3
DPYSL4
DTNA
DUSP1
EDN2
ENO3
ERO1A
ERRFI1
ETS1
EXT1
F3
FOXO3
GAA
GALK1
GAPDHS
GBE1
GCK
GCNT2
GLRX
GPC1
GPC3
GPC4
GRHPR
GYS1
HAS1
HDLBP
HEXA
HK1
HMOX1
HOXB9
HS3ST1
HSPA5
IDS
IER3
IGFBP1
IL6
ILVBL
INHA
IRS2
ISG20
JMJD6
JUN
KDELR3
KIF5A
KLF7
KLHL24
LALBA
LARGE1
LDHC
LXN
MAFF
MAP3K1
MT1E
MT2A
MXI1
MYH9
NAGK
NCAN
NDST1
NDST2
NEDD4L
NFIL3
NR3C1
PAM
PCK1
PDGFB
PDK3
PFKL
PFKP
PGAM2
PGM1
PGM2
PHKG1
PIM1
PKLR
PKP1
PLAC8
PLAUR
PLIN2
PNRC1
PPARGC1A
PPFIA4
PPP1R3C
PRDX5
PRKCA
CAVIN3
CAVIN1
PYGM
RBPJ
S100A4
SAP30
SCARB1
SDC2
SDC3
SDC4
SELENBP1
SERPINE1
SIAH2
SLC25A1
SLC2A5
SLC37A4
SLC6A6
STBD1
STC1
STC2
SULT2B1
TES
TGFB3
TGM2
TKTL1
TMEM45A
TNFAIP3
TPD52
TPST2
UGP2
VHL
VLDLR
CCN5
WSB1
XPNPEP1
ZNF292
