# Supplementary material for: Hypoxia Correlates With Poor Survival and M2 Macrophage Infiltration in Colorectal Cancer
Source: Front Oncol. 2020 Nov 20;10:566430. doi: 10.3389/fonc.2020.566430 (PMC7714992; doi:10.3389/fonc.2020.566430)
Supplement: Supplementary file 7 [file Table_3.xlsx]

## Sheet: Table S3
Table S3. The Deseq result of TCGA hypoxic and normoxic samples with WT KRAS.
id	baseMean	baseMeanHypoxia	baseMeanNormoxia	foldChange	log2FoldChange	pval	padj	DEGs
LEP	20.5974	49.1883	1.97565	0.0401651	-4.63792	0.00760024	0.0262828	YES
SPANXB2	0.796247	1.90124	0.0765442	0.0402601	-4.63451	0.00705833	0.0247391	YES
KRT24	0.872742	2.04434	0.109659	0.05364	-4.22055	0.00434417	0.0163767	YES
ADIPOQ	122.926	283.772	18.1639	0.0640089	-3.96558	0.00691086	0.0242793	YES
TUSC5	23.9308	55.2149	3.55503	0.0643853	-3.95712	0.00490168	0.0181178	YES
C13orf36	0.929971	2.11929	0.155351	0.0733037	-3.76997	0.00555422	0.0201423	YES
KIF1A	46.3407	105.431	7.85411	0.0744951	-3.74671	0.0140785	0.0442984	YES
STON1-GTF2A1L	3.80983	8.62425	0.674124	0.078166	-3.67731	3.25e-08	4.48e-07	YES
SPOCK3	2.78153	6.29305	0.494427	0.0785671	-3.66993	0.00772162	0.0265971	YES
SCEL	71.7842	158.586	15.2486	0.0961534	-3.37852	0.000222115	0.0012357	YES
FABP4	157.814	346.345	35.0219	0.101119	-3.30588	0.00588085	0.0211189	YES
PROK1	2.11027	4.60394	0.486094	0.105582	-3.24356	0.0138275	0.0435907	YES
PLIN1	83.0534	180.388	19.6579	0.108975	-3.19792	0.00505769	0.0186225	YES
CIDEA	5.63183	12.2231	1.33884	0.109534	-3.19055	0.00444436	0.0167011	YES
PI16	34.4254	74.7148	8.18424	0.10954	-3.19047	0.000209966	0.0011779	YES
KCNA1	1.58539	3.43352	0.381683	0.111164	-3.16924	0.00169288	0.00731588	YES
CD300LG	5.39026	11.6377	1.32123	0.113531	-3.13884	0.00474715	0.0176375	YES
EPYC	54.3608	117.052	13.5288	0.115579	-3.11305	0.00136873	0.00609479	YES
NRXN1	7.77709	16.7284	1.94698	0.116388	-3.10299	0.000141344	0.000831985	YES
SP7	1.5656	3.35049	0.403068	0.120301	-3.05528	0.00229767	0.00950208	YES
PRG4	33.4471	71.5176	8.65122	0.120966	-3.04732	0.00118285	0.00537798	YES
MEOX2	29.4651	62.9771	7.63825	0.121286	-3.04351	3.81e-08	5.17e-07	YES
NPTX1	29.8049	63.6136	7.78468	0.122374	-3.03063	1.57e-05	0.000118376	YES
CILP	142.663	303.828	37.6945	0.124065	-3.01083	2.22e-13	8.42e-12	YES
OGN	69.9826	148.735	18.69	0.12566	-2.99241	5.95e-15	3.06e-13	YES
SFRP2	1616.96	3435.01	432.832	0.126006	-2.98843	5.2e-16	3.22e-14	YES
NALCN	15.0413	31.9243	4.04508	0.126708	-2.98042	7.45e-19	8.46e-17	YES
OMD	23.0821	48.8946	6.2701	0.128237	-2.96311	2.33e-14	1.09e-12	YES
PLIN4	328.657	695.113	89.9788	0.129445	-2.94959	0.00966358	0.032198	YES
PRELP	495.989	1048.29	136.266	0.129989	-2.94354	1.92e-20	2.99e-18	YES
SFRP1	79.3522	167.058	22.2277	0.133054	-2.90992	1.49e-07	1.79e-06	YES
CNTN1	14.8094	31.0078	4.25917	0.137358	-2.86399	4.2e-06	3.65e-05	YES
WISP2	20.1493	42.171	5.80619	0.137682	-2.86059	1.42e-06	1.38e-05	YES
NRK	18.0117	37.6933	5.19278	0.137764	-2.85973	3.72e-16	2.36e-14	YES
SCRG1	7.20564	15.0142	2.11981	0.141187	-2.82432	5.48e-06	4.62e-05	YES
C7	220.902	460.216	65.0327	0.141309	-2.82308	1.49e-08	2.21e-07	YES
C14orf180	2.87147	5.96162	0.858809	0.144056	-2.79529	0.00602497	0.0215593	YES
TNNT3	1.28371	2.65633	0.389697	0.146705	-2.76901	0.0119123	0.0384095	YES
TCEAL2	13.4004	27.6897	4.09347	0.147834	-2.75795	6.97e-05	0.000444835	YES
THBS4	253.217	521.331	78.591	0.150751	-2.72976	9.52e-10	1.83e-08	YES
NLGN1	3.13466	6.44929	0.975786	0.151301	-2.7245	0.000122503	0.000731811	YES
ANGPTL1	35.7236	73.466	11.1415	0.151655	-2.72114	1.9e-06	1.78e-05	YES
SLIT2	72.3271	148.679	22.5981	0.151993	-2.71792	2.04e-24	9.53e-22	YES
CYP1B1	164.584	337.966	51.657	0.152847	-2.70984	5.07e-11	1.26e-09	YES
CHRM2	11.8114	24.2538	3.70745	0.152861	-2.70971	0.000213654	0.00119491	YES
PEG10	204.858	420.574	64.358	0.153024	-2.70817	0.000148993	0.000872659	YES
NGB	1.34459	2.74859	0.430138	0.156494	-2.67582	0.0126587	0.0404329	YES
CHRDL1	209.24	426.64	67.6441	0.158551	-2.65698	3.06e-12	9.12e-11	YES
BNC1	1.95856	3.98275	0.640172	0.160736	-2.63724	0.00325816	0.0127862	YES
GPM6A	21.7361	44.1628	7.12923	0.161431	-2.63101	2.88e-05	0.000203183	YES
SCN7A	14.4375	29.3322	4.73627	0.16147	-2.63066	2.51e-09	4.37e-08	YES
CDH19	5.77093	11.7231	1.89417	0.161576	-2.62972	5.36e-07	5.72e-06	YES
PLCXD3	5.60556	11.3744	1.8482	0.162487	-2.62161	1.17e-05	9.11e-05	YES
ATP1A2	39.3914	79.9114	13.0001	0.162681	-2.61988	1e-07	1.25e-06	YES
LRRC4C	8.34911	16.8892	2.78684	0.165008	-2.5994	2.07e-09	3.65e-08	YES
GRIN2A	4.21055	8.51128	1.40943	0.165595	-2.59427	7.62e-05	0.000481969	YES
FMO2	26.246	52.9954	8.82372	0.1665	-2.58641	0.000109788	0.000664556	YES
ANGPTL7	2.29402	4.63155	0.771545	0.166585	-2.58567	0.00167985	0.00727523	YES
MMP13	54.5661	110.082	18.4081	0.167222	-2.58016	3.32e-05	0.000231453	YES
CADM3	37.8149	76.2431	12.7861	0.167701	-2.57603	3.79e-08	5.14e-07	YES
SLITRK4	4.19225	8.44894	1.41979	0.168044	-2.57309	2.68e-05	0.00019059	YES
ZFHX4	48.48	97.6329	16.4659	0.168651	-2.56788	2.72e-24	1.19e-21	YES
CDO1	11.6183	23.3846	3.95473	0.169117	-2.5639	5.48e-11	1.35e-09	YES
KCNB1	3.21738	6.46436	1.10256	0.17056	-2.55165	0.000230573	0.00127674	YES
PTGIS	261.226	524.705	89.6184	0.170798	-2.54964	2.5e-13	9.31e-12	YES
ADAMTS16	38.1999	76.6299	13.1698	0.171862	-2.54068	9.92e-09	1.52e-07	YES
MAMDC2	26.1586	52.3788	9.08097	0.173371	-2.52806	1.32e-08	1.97e-07	YES
CMA1	2.70356	5.40113	0.946579	0.175256	-2.51247	0.00073586	0.00352616	YES
ISM1	61.3438	122.364	21.6005	0.176527	-2.50204	4.8e-14	2.11e-12	YES
LOC145820	5.97615	11.9185	2.10583	0.176687	-2.50074	9.32e-07	9.41e-06	YES
APCDD1L	12.0026	23.9026	4.2519	0.177884	-2.49099	9.72e-11	2.28e-09	YES
GAS1	155.518	309.629	55.1435	0.178095	-2.48928	1.13e-12	3.63e-11	YES
FNDC1	888.51	1768.53	315.336	0.178304	-2.48759	1.07e-20	1.71e-18	YES
CCDC80	971.446	1932.98	345.183	0.178576	-2.48539	1.25e-16	8.68e-15	YES
COL10A1	605.688	1204.99	215.356	0.178721	-2.48422	8.44e-17	6.19e-15	YES
DPP6	6.44991	12.8315	2.29349	0.178739	-2.48407	0.000192709	0.00109053	YES
SCN2B	7.24582	14.4123	2.57818	0.178888	-2.48287	1.1e-07	1.36e-06	YES
IGF1	86.681	172.377	30.8657	0.179059	-2.48149	6.63e-09	1.05e-07	YES
KCND2	11.7438	23.3025	4.21541	0.180899	-2.46674	4.11e-11	1.03e-09	YES
MORN5	3.29996	6.53885	1.19041	0.182052	-2.45758	0.0147192	0.0459327	YES
RELN	28.3303	56.0341	10.2863	0.183573	-2.44558	1.64e-11	4.43e-10	YES
LONRF2	16.6916	33.0119	6.06185	0.183626	-2.44516	2.92e-07	3.29e-06	YES
KCNQ5	4.25075	8.39616	1.55077	0.1847	-2.43674	5.49e-05	0.0003591	YES
C5orf23	40.0866	79.1414	14.6496	0.185107	-2.43357	2.24e-12	6.75e-11	YES
COL11A1	908.268	1793.08	331.976	0.185142	-2.43329	4.37e-13	1.51e-11	YES
DCLK1	29.4652	58.1441	10.7862	0.185507	-2.43045	2.07e-20	3.19e-18	YES
PRIMA1	22.2089	43.7864	8.15519	0.186249	-2.42469	0.000490874	0.00248256	YES
CBLN4	1.80585	3.5564	0.665681	0.187178	-2.41751	0.00777737	0.0267754	YES
PDZRN4	21.2003	41.7498	7.81605	0.187212	-2.41726	1.32e-07	1.61e-06	YES
SFRP4	1249.82	2461.12	460.882	0.187265	-2.41685	1.72e-15	9.88e-14	YES
NPR3	12.8442	25.2648	4.75442	0.188183	-2.40979	1.48e-11	4.04e-10	YES
GDF6	6.95296	13.6756	2.57437	0.188244	-2.40932	4.06e-07	4.43e-06	YES
ADD2	7.47218	14.6729	2.78223	0.189617	-2.39884	1.77e-07	2.1e-06	YES
AR	6.13426	12.0429	2.28586	0.189809	-2.39738	1.68e-06	1.6e-05	YES
ABCA8	34.497	67.5719	12.9549	0.19172	-2.38292	1.02e-09	1.94e-08	YES
FGF5	5.40668	10.581	2.03655	0.192472	-2.37728	9.78e-06	7.74e-05	YES
CNTN2	4.79933	9.38637	1.81171	0.193015	-2.37321	0.000166619	0.000960488	YES
CCBE1	12.4185	24.2724	4.69787	0.193548	-2.36924	2.52e-07	2.88e-06	YES
SLITRK3	5.96461	11.6561	2.25767	0.193691	-2.36817	3.78e-06	3.32e-05	YES
BAI3	3.13089	6.11313	1.1885	0.194418	-2.36276	0.000668012	0.00324559	YES
COL22A1	36.7544	71.6925	13.9986	0.195259	-2.35654	0.000331269	0.0017494	YES
HTR2B	23.5611	45.9088	9.00575	0.196166	-2.34985	5.1e-07	5.46e-06	YES
KIAA2022	5.13944	9.99674	1.9758	0.197645	-2.33902	2.28e-05	0.00016458	YES
ASB5	4.84812	9.42685	1.86592	0.197937	-2.33689	3.89e-05	0.000264989	YES
MYH11	7325.68	14230.6	2828.38	0.198753	-2.33095	2.04e-06	1.9e-05	YES
MFAP5	178.962	347.51	69.185	0.199088	-2.32852	9.3e-11	2.19e-09	YES
PHOX2B	2.44647	4.75038	0.94589	0.199119	-2.3283	0.00345731	0.0134501	YES
PLEKHG4B	7.56921	14.6879	2.9327	0.199668	-2.32432	0.0058409	0.0210092	YES
NTNG1	3.92053	7.60764	1.51906	0.199675	-2.32427	0.00034722	0.00182828	YES
CCL19	89.0574	172.7	34.5794	0.200228	-2.32028	1.85e-05	0.000137155	YES
PCDH10	2.81049	5.45006	1.0913	0.200237	-2.32022	0.00166236	0.0072104	YES
AKAP12	634.737	1229.82	247.148	0.200962	-2.315	3.97e-13	1.39e-11	YES
SORCS1	12.1871	23.5479	4.78766	0.203316	-2.29821	2.85e-05	0.000201354	YES
CHRDL2	190.213	367.298	74.874	0.203851	-2.29441	0.000176253	0.00100763	YES
C2orf40	7.16891	13.8368	2.82602	0.204239	-2.29167	1.19e-06	1.17e-05	YES
RNF150	17.1143	33.0318	6.74695	0.204256	-2.29155	2.53e-13	9.38e-12	YES
VGLL3	120.655	232.589	47.7509	0.205302	-2.28418	1.36e-21	2.64e-19	YES
COL8A1	405.014	779.829	160.89	0.206315	-2.27708	2.59e-24	1.16e-21	YES
ADAM12	528.1	1016.51	209.99	0.206579	-2.27524	1.86e-13	7.1e-12	YES
TMEM59L	10.1692	19.5652	4.04941	0.20697	-2.27251	0.00331821	0.0129945	YES
ABCA6	18.3643	35.3311	7.31345	0.206997	-2.27232	1.64e-10	3.68e-09	YES
THBS2	3471.21	6678.05	1382.55	0.207029	-2.27209	2.02e-22	4.88e-20	YES
SUSD5	18.8476	36.239	7.52034	0.20752	-2.26867	3.64e-12	1.07e-10	YES
LYVE1	63.9685	122.82	25.6376	0.208741	-2.26021	6.49e-07	6.81e-06	YES
NEFM	4.11708	7.89773	1.65468	0.209514	-2.25488	0.000236234	0.00130305	YES
PLP1	13.4611	25.8156	5.41446	0.209736	-2.25335	1.08e-05	8.48e-05	YES
KCNK3	17.0785	32.7299	6.88459	0.210346	-2.24917	6.59e-05	0.000423224	YES
KCNK2	4.86714	9.31441	1.97056	0.21156	-2.24086	5.31e-05	0.000348041	YES
PENK	15.0027	28.6467	6.11614	0.213503	-2.22767	0.00931434	0.0311949	YES
GAP43	16.1256	30.7895	6.57475	0.213539	-2.22743	2.87e-07	3.24e-06	YES
IGLON5	11.2163	21.401	4.58284	0.214142	-2.22336	0.00185327	0.00790692	YES
C1QTNF7	25.6834	48.9887	10.5043	0.214423	-2.22147	3.55e-13	1.26e-11	YES
ABCB5	1.76804	3.3711	0.72394	0.214749	-2.21928	0.0159707	0.0492489	YES
COMP	586.974	1118.55	240.751	0.215235	-2.21602	3.36e-09	5.67e-08	YES
NBLA00301	16.0534	30.5635	6.60282	0.216037	-2.21065	6.19e-09	9.87e-08	YES
GPIHBP1	11.7314	22.3338	4.82595	0.216083	-2.21034	2.21e-07	2.56e-06	YES
FAM180A	14.8405	28.2324	6.11813	0.216706	-2.20619	3.6e-11	9.15e-10	YES
PLN	160.683	305.669	66.2517	0.216743	-2.20594	1.11e-09	2.08e-08	YES
ITGBL1	228.132	433.89	94.1189	0.216919	-2.20477	3.42e-20	5.08e-18	YES
CASQ2	52.3587	99.4693	21.6749	0.217905	-2.19823	4.35e-05	0.00029208	YES
ADRB3	2.04508	3.88345	0.847723	0.218291	-2.19567	0.010713	0.0351235	YES
LMO3	55.1137	104.65	22.8497	0.218343	-2.19533	5.49e-06	4.62e-05	YES
NOS1	4.58541	8.69947	1.90585	0.219077	-2.19049	0.000249179	0.00136582	YES
TACR1	7.98112	15.1378	3.31984	0.219308	-2.18897	7.18e-07	7.46e-06	YES
FLG	6.80186	12.8989	2.83078	0.21946	-2.18797	3.19e-05	0.000222871	YES
ABI3BP	117.285	222.303	48.8847	0.219901	-2.18507	1.51e-16	1.02e-14	YES
HAND2	52.0411	98.6116	21.709	0.220146	-2.18347	6.74e-10	1.33e-08	YES
CACNA2D1	19.9581	37.8178	8.32579	0.220155	-2.18341	7.8e-14	3.25e-12	YES
ASPN	474.063	898.252	197.783	0.220186	-2.1832	1.43e-11	3.89e-10	YES
FGF14	25.0159	47.382	10.4486	0.220518	-2.18103	1.45e-16	9.9e-15	YES
COLEC12	138.416	262.033	57.9026	0.220974	-2.17805	5.98e-17	4.62e-15	YES
GALNTL2	56.0438	106.084	23.4518	0.221067	-2.17744	1.94e-11	5.16e-10	YES
SLC5A7	2.26853	4.29236	0.950377	0.221411	-2.1752	0.00821561	0.0280723	YES
CAMK2B	10.4456	19.7424	4.3904	0.222384	-2.16887	0.00831605	0.0283769	YES
TAGLN3	5.70869	10.7864	2.4015	0.222642	-2.1672	0.00165915	0.00720111	YES
SYNPO2	1069.33	2018.38	451.202	0.223547	-2.16135	4.2e-06	3.65e-05	YES
ABCA9	14.2873	26.9613	6.0325	0.223746	-2.16006	6.22e-08	8.11e-07	YES
TLL1	12.5394	23.6495	5.30326	0.224244	-2.15686	1.79e-09	3.23e-08	YES
INHBA	248.193	467.122	105.601	0.226067	-2.14518	4.06e-16	2.55e-14	YES
DDR2	117.89	221.739	50.2525	0.22663	-2.14159	3.81e-27	5.88e-24	YES
AGTR1	16.047	30.113	6.88558	0.228658	-2.12873	1.14e-07	1.4e-06	YES
PLXNA4	76.5026	143.47	32.8856	0.229215	-2.12522	8.05e-17	5.95e-15	YES
BCHE	21.7553	40.7645	9.37429	0.229962	-2.12053	3.96e-06	3.46e-05	YES
ZBTB16	12.056	22.5843	5.1988	0.230195	-2.11907	8.9e-07	9.07e-06	YES
SLC18A3	2.11252	3.95729	0.910993	0.230206	-2.119	0.0118724	0.0383116	YES
HAND1	22.2127	41.5985	9.58644	0.230451	-2.11747	0.000108758	0.000659248	YES
C1orf95	22.8461	42.7746	9.86639	0.23066	-2.11616	1.78e-07	2.1e-06	YES
ANK2	90.5446	169.292	39.2549	0.231877	-2.10857	3.48e-14	1.57e-12	YES
HMCN1	169.475	316.774	73.5372	0.232144	-2.10691	6.04e-27	7.58e-24	YES
SYNM	780.229	1458.05	338.753	0.232332	-2.10574	2.33e-05	0.0001679	YES
PRICKLE1	78.8516	147.313	34.2619	0.232579	-2.1042	1.16e-24	6.14e-22	YES
NUDT10	9.34178	17.4268	4.0759	0.233887	-2.09612	4.03e-07	4.4e-06	YES
NAV3	22.0755	41.153	9.65006	0.234492	-2.09239	5.16e-14	2.24e-12	YES
HAS1	15.1687	28.2738	6.63308	0.234602	-2.09172	0.000426237	0.00218762	YES
SSC5D	292.746	545.46	128.149	0.234937	-2.08965	5.6e-17	4.34e-15	YES
RERGL	3.04011	5.66239	1.33217	0.235267	-2.08763	0.00293164	0.0116696	YES
SPOCK1	344.779	641.534	151.499	0.236151	-2.08222	6.8e-20	9.41e-18	YES
TCEAL5	3.3684	6.26749	1.48018	0.236168	-2.08212	0.00165858	0.00720111	YES
PRND	14.9428	27.7998	6.56874	0.236287	-2.08139	3.35e-09	5.66e-08	YES
KIF5A	12.8544	23.8701	5.67968	0.237941	-2.07132	4.9e-09	7.99e-08	YES
BNC2	102.441	190.192	45.2879	0.238116	-2.07026	4.5e-26	4.3e-23	YES
MGP	1353.99	2511.41	600.145	0.238967	-2.06512	4.42e-14	1.96e-12	YES
COL14A1	884.402	1639.79	392.404	0.239301	-2.0631	1.63e-19	2.12e-17	YES
LRRC15	370.312	686.245	164.54	0.239769	-2.06028	6.87e-15	3.48e-13	YES
SNAP91	2.9986	5.55631	1.33273	0.239858	-2.05974	0.00387768	0.0148382	YES
HTR2A	5.22646	9.67728	2.32757	0.240519	-2.05578	0.000158279	0.000921939	YES
RIC3	5.39888	9.97931	2.41557	0.242058	-2.04657	0.000111689	0.00067484	YES
ADAMTSL3	49.0413	90.6222	21.9591	0.242315	-2.04505	3.08e-19	3.8e-17	YES
C3	4751.39	8777.83	2128.91	0.242532	-2.04375	1.45e-16	9.9e-15	YES
GREM1	2691.35	4970.73	1206.75	0.242771	-2.04233	4.87e-17	3.83e-15	YES
LOC100126784	7.16894	13.2404	3.21448	0.242778	-2.04229	1.3e-05	0.000100248	YES
GNAO1	80.228	148.146	35.992	0.24295	-2.04127	1e-08	1.54e-07	YES
FAM196B	2.1996	4.06139	0.986991	0.243018	-2.04087	0.0139886	0.0440361	YES
EXTL1	3.23094	5.96526	1.45003	0.243079	-2.0405	0.00272236	0.0109846	YES
FGF7	131.868	243.292	59.2953	0.24372	-2.0367	4.66e-19	5.55e-17	YES
C4orf7	37.237	68.692	16.7498	0.24384	-2.036	0.00393879	0.0150234	YES
BHMT2	14.9054	27.481	6.71479	0.244343	-2.03302	7.64e-10	1.49e-08	YES
FCRL1	6.8244	12.5814	3.07478	0.244392	-2.03273	0.0019401	0.00823188	YES
COL8A2	240.975	444.25	108.579	0.244411	-2.03262	3.46e-23	1.16e-20	YES
AOC3	684.333	1261.32	308.535	0.244613	-2.03143	9.07e-15	4.54e-13	YES
C13orf33	99.5869	183.446	44.9679	0.245128	-2.02839	3.48e-14	1.57e-12	YES
PGR	19.8773	36.5988	8.98627	0.245534	-2.026	4.22e-12	1.23e-10	YES
ADH1B	215.813	397.326	97.5902	0.245618	-2.02551	0.000621987	0.00305187	YES
NGFR	70.3361	129.406	31.8626	0.246221	-2.02197	2.77e-07	3.14e-06	YES
CHRNA3	50.4389	92.7917	22.8538	0.246292	-2.02156	7.24e-10	1.42e-08	YES
PDZD4	27.8878	51.3033	12.6369	0.246318	-2.02141	1.01e-07	1.25e-06	YES
POSTN	4105.22	7545.14	1864.75	0.247146	-2.01657	1.21e-15	7.16e-14	YES
LMOD1	650.303	1195.1	295.468	0.247233	-2.01606	6.89e-08	8.92e-07	YES
PCDH9	6.35423	11.6774	2.88715	0.247242	-2.01601	3.79e-05	0.00025866	YES
CILP2	49.3186	90.5637	22.455	0.247947	-2.0119	4.17e-09	6.86e-08	YES
MAGEL2	6.93436	12.7312	3.15882	0.248117	-2.01091	1.68e-05	0.000125611	YES
ZNF80	3.58824	6.58677	1.63525	0.248263	-2.01006	0.00316833	0.0124831	YES
NHSL2	13.3806	24.5615	6.09835	0.248289	-2.00991	6.43e-09	1.02e-07	YES
CD36	211.945	388.338	97.0572	0.24993	-2.0004	0.0018681	0.00796343	YES
SV2B	19.0483	34.8728	8.74147	0.250667	-1.99616	1.67e-11	4.5e-10	YES
HMP19	9.38022	17.1724	4.30504	0.250695	-1.996	0.000163297	0.000944864	YES
CALB2	66.3317	121.362	30.4896	0.251229	-1.99293	6.25e-06	5.17e-05	YES
FLRT2	106.248	194.311	48.8911	0.251613	-1.99072	4.43e-31	2.97e-27	YES
BACH2	33.3688	61.0158	15.3619	0.251768	-1.98983	4.41e-06	3.81e-05	YES
CLDN11	34.4576	62.9731	15.885	0.25225	-1.98707	7.69e-10	1.5e-08	YES
ELFN2	28.7931	52.6145	13.2779	0.252363	-1.98643	0.00017117	0.000982208	YES
SOX10	9.06594	16.5504	4.19118	0.253237	-1.98144	1.86e-06	1.74e-05	YES
F13A1	314.786	574.632	145.544	0.253282	-1.98118	6.31e-10	1.26e-08	YES
ECM2	88.0363	160.559	40.8011	0.254119	-1.97642	1.04e-23	3.87e-21	YES
MMRN1	67.5036	122.94	31.3972	0.255387	-1.96925	4.08e-10	8.53e-09	YES
OLR1	111.903	203.745	52.0854	0.25564	-1.96781	4.27e-16	2.66e-14	YES
FAM43B	4.38445	7.98184	2.04141	0.255757	-1.96715	0.000769217	0.00366849	YES
CCL14	59.5117	108.332	27.7144	0.25583	-1.96675	4.07e-08	5.48e-07	YES
AEBP1	5357.47	9748.52	2497.5	0.256193	-1.9647	8.3e-20	1.13e-17	YES
GFPT2	159.908	290.96	74.5516	0.256226	-1.96451	2.25e-14	1.06e-12	YES
C20orf200	4.9902	9.07519	2.32959	0.256699	-1.96185	0.000368484	0.00192868	YES
TNS1	2149.1	3907.54	1003.8	0.256888	-1.96079	4.67e-14	2.06e-12	YES
IQCA1	8.3295	15.1438	3.89124	0.256953	-1.96042	6.57e-06	5.41e-05	YES
EVC	173.051	314.313	81.0443	0.257846	-1.95542	1.53e-29	5.88e-26	YES
RSPO1	4.71562	8.56416	2.209	0.257935	-1.95492	0.000466417	0.00237142	YES
SFRP5	9.25487	16.8036	4.33824	0.258173	-1.95359	0.00241099	0.00991355	YES
ODZ4	103.746	188.237	48.7157	0.2588	-1.95009	9.27e-23	2.45e-20	YES
NCAM2	16.7594	30.4024	7.87344	0.258974	-1.94912	6.61e-10	1.31e-08	YES
STON1	160.655	291.334	75.5421	0.259298	-1.94732	3.6e-24	1.54e-21	YES
PSD	98.2369	178.114	46.2116	0.259449	-1.94648	3.77e-05	0.000257833	YES
MS4A1	59.5357	107.912	28.0278	0.259729	-1.94492	0.0014838	0.00654475	YES
BOC	210.846	382.138	99.2804	0.259802	-1.94451	3.73e-16	2.36e-14	YES
CCDC8	72.319	131.044	34.0703	0.259991	-1.94347	9.94e-26	8.31e-23	YES
WSCD2	10.4997	19.0187	4.95111	0.260329	-1.94159	0.00150388	0.00662315	YES
SULF1	4584.06	8299.95	2163.85	0.260706	-1.93951	4.22e-27	6.05e-24	YES
CDH2	50.8219	91.958	24.0293	0.261308	-1.93618	8.06e-17	5.95e-15	YES
NAP1L3	24.7784	44.8327	11.7168	0.261344	-1.93598	3.18e-13	1.14e-11	YES
KCNT2	5.54018	10.0164	2.62474	0.262044	-1.93212	0.000223463	0.00124113	YES
EGR2	136.087	245.947	64.5342	0.26239	-1.93021	1.68e-17	1.51e-15	YES
DPT	173.159	312.87	82.1622	0.262608	-1.92902	8.02e-14	3.33e-12	YES
C14orf132	128.504	232.176	60.9813	0.262651	-1.92878	2.41e-14	1.12e-12	YES
MPDZ	122.961	222.139	58.3652	0.262742	-1.92828	4.77e-27	6.38e-24	YES
CD300E	4.49705	8.12372	2.13495	0.262804	-1.92794	0.000884916	0.00415222	YES
CHI3L2	23.1332	41.7822	10.9868	0.262955	-1.92711	1.77e-06	1.67e-05	YES
MYOCD	72.0474	130.122	34.2227	0.263005	-1.92684	4.22e-09	6.94e-08	YES
ANTXR1	2502.02	4516.94	1189.68	0.263381	-1.92478	7.23e-25	4.27e-22	YES
PEG3	27.1011	48.9205	12.8897	0.263483	-1.92422	5.07e-14	2.21e-12	YES
LDB3	32.7427	59.0566	15.6041	0.264222	-1.92018	2.25e-05	0.000163034	YES
GLI3	91.5235	165.061	43.6274	0.264311	-1.91969	1.81e-20	2.84e-18	YES
CLEC17A	3.65346	6.58678	1.74294	0.264612	-1.91805	0.00416178	0.0157601	YES
KCNMA1	293.539	528.942	140.217	0.26509	-1.91544	2.48e-07	2.84e-06	YES
VCAN	2559.5	4611.72	1222.85	0.265162	-1.91505	1.55e-25	1.15e-22	YES
EBF3	18.6174	33.536	8.90064	0.265406	-1.91373	1.52e-08	2.25e-07	YES
KIAA1644	51.5006	92.5861	24.7409	0.267221	-1.9039	5.08e-12	1.46e-10	YES
GFRA1	66.9611	120.363	32.1793	0.267352	-1.90319	7.19e-09	1.13e-07	YES
TMEM130	13.3423	23.9749	6.41716	0.267662	-1.90152	3.82e-08	5.17e-07	YES
SHISA3	30.2458	54.3267	14.5615	0.268035	-1.89951	0.00188687	0.0080349	YES
DKFZp434J0226	3.51281	6.30183	1.69628	0.269172	-1.8934	0.00362868	0.0140244	YES
SLIT3	253.441	454.484	122.498	0.269532	-1.89147	5.79e-11	1.41e-09	YES
ADAMTS12	182.107	326.296	88.194	0.270288	-1.88743	2.86e-20	4.35e-18	YES
ZDHHC15	7.40487	13.2552	3.59448	0.271176	-1.8827	3.7e-05	0.000254065	YES
CYP27C1	8.87294	15.8822	4.30769	0.271228	-1.88242	7.18e-06	5.86e-05	YES
FOSB	695.394	1244.15	337.981	0.271656	-1.88015	1.32e-07	1.61e-06	YES
P4HA3	57.9052	103.545	28.1793	0.272145	-1.87755	2.09e-17	1.83e-15	YES
BEND6	12.875	23.0193	6.26784	0.272287	-1.8768	1.35e-07	1.63e-06	YES
ZFPM2	38.6395	69.0808	18.8126	0.272327	-1.87659	1.65e-17	1.49e-15	YES
CHL1	59.1396	105.729	28.7952	0.27235	-1.87647	1.48e-16	1.01e-14	YES
MARCO	107.961	192.996	52.5761	0.272421	-1.87609	7.55e-07	7.83e-06	YES
MATN3	80.0857	143.111	39.0363	0.272769	-1.87425	1.43e-08	2.13e-07	YES
FBN1	2127.1	3800.57	1037.14	0.272892	-1.8736	9.96e-24	3.77e-21	YES
MYOZ3	7.0655	12.6237	3.44537	0.272929	-1.8734	5.72e-05	0.000372615	YES
GRIK5	18.4236	32.9018	8.99373	0.273351	-1.87117	8.9e-06	7.13e-05	YES
THSD7A	17.777	31.7427	8.68095	0.273479	-1.8705	8.59e-10	1.66e-08	YES
PDGFRL	55.2404	98.5237	27.0493	0.274546	-1.86488	5.68e-10	1.15e-08	YES
JPH4	7.72253	13.7542	3.79404	0.275847	-1.85806	0.00395578	0.0150739	YES
CXCL5	690.446	1229.08	339.624	0.276324	-1.85557	0.000520315	0.00261809	YES
KCNJ15	31.0123	55.1706	15.2776	0.276915	-1.85248	9.81e-08	1.23e-06	YES
GREM2	84.9142	151.061	41.8317	0.276919	-1.85246	1.08e-07	1.34e-06	YES
SERPINE1	1177.78	2094.62	580.629	0.277201	-1.851	3.59e-05	0.000247715	YES
DES	4813.88	8556.86	2376.02	0.277674	-1.84853	0.00149913	0.00660369	YES
HSPB8	222.274	395.032	109.754	0.277837	-1.84769	9.64e-07	9.69e-06	YES
HSPB7	157.058	279.067	77.5915	0.278039	-1.84664	7.4e-05	0.000468974	YES
EFEMP1	754.821	1341.15	372.933	0.278069	-1.84649	9.07e-16	5.48e-14	YES
PTGER3	77.7094	137.898	38.5078	0.279249	-1.84038	2.71e-13	9.94e-12	YES
SHANK1	4.94808	8.78042	2.45202	0.27926	-1.84032	0.00317244	0.0124944	YES
ODZ3	95.7342	169.789	47.5013	0.279767	-1.8377	7.07e-12	1.99e-10	YES
MSRB3	428.291	759.561	212.529	0.279805	-1.83751	1.54e-18	1.66e-16	YES
FMO1	12.5742	22.2879	6.24752	0.280311	-1.8349	2.18e-06	2.01e-05	YES
JPH2	118.787	210.549	59.0201	0.280315	-1.83488	2.7e-06	2.45e-05	YES
FN1	25770.2	45668	12810.4	0.280513	-1.83386	8.51e-18	8.02e-16	YES
AOX1	71.4369	126.544	35.545	0.280891	-1.83192	8.95e-13	2.93e-11	YES
COL3A1	40291.2	71359.6	20055.9	0.281055	-1.83108	3.25e-17	2.68e-15	YES
FAP	412.285	730.057	205.315	0.281232	-1.83017	7.37e-17	5.5e-15	YES
FGF1	29.2819	51.85	14.5829	0.281253	-1.83006	1.12e-13	4.53e-12	YES
C5orf46	9.99949	17.6964	4.98636	0.281772	-1.8274	4.05e-06	3.54e-05	YES
FRMD6	304.537	538.521	152.14	0.282514	-1.82361	1.09e-13	4.41e-12	YES
C21orf34	4.20587	7.43399	2.10335	0.282937	-1.82145	0.00244339	0.0100262	YES
NR4A3	99.8957	176.528	49.9841	0.283152	-1.82035	1.13e-09	2.11e-08	YES
CSMD2	26.2205	46.3117	13.1347	0.283616	-1.81799	4.25e-11	1.06e-09	YES
MMP8	9.75985	17.2382	4.88909	0.28362	-1.81797	0.000336899	0.00177679	YES
COL6A3	10560.3	18628.6	5305.23	0.284789	-1.81203	6.71e-20	9.35e-18	YES
ZNF208	8.87092	15.6313	4.46779	0.285824	-1.8068	1.52e-05	0.000115213	YES
PNMA3	6.9565	12.253	3.50678	0.286197	-1.80492	0.00271069	0.0109442	YES
PNMAL1	35.6149	62.703	17.9719	0.28662	-1.80279	3.1e-15	1.68e-13	YES
FAM38B	41.3129	72.7306	20.85	0.286675	-1.80251	6.55e-17	5.02e-15	YES
GRIA3	3.47525	6.11456	1.75622	0.28722	-1.79977	0.00657855	0.0232379	YES
CDK14	139.941	246.16	70.7594	0.287453	-1.7986	1.41e-14	6.9e-13	YES
SGCD	157.744	277.451	79.7763	0.287533	-1.7982	1.24e-22	3.15e-20	YES
TNXB	314.265	552.686	158.977	0.287644	-1.79764	1.95e-11	5.19e-10	YES
LOC399959	87.6302	154.088	44.345	0.28779	-1.79691	2.7e-19	3.39e-17	YES
FCN1	49.7956	87.4699	25.2577	0.288759	-1.79206	5.98e-08	7.82e-07	YES
PYGM	20.8451	36.5735	10.601	0.289855	-1.7866	0.000598794	0.00295323	YES
NOG	3.06973	5.38444	1.56213	0.29012	-1.78528	0.00888295	0.0299902	YES
PRPH	25.0602	43.9504	12.7566	0.290251	-1.78463	0.000624397	0.00306043	YES
ATRNL1	8.00218	14.0272	4.07796	0.290718	-1.78231	0.000281231	0.00151871	YES
CYP7B1	21.647	37.9291	11.0422	0.291128	-1.78027	2.22e-10	4.85e-09	YES
PRDM6	14.7055	25.7645	7.50252	0.291196	-1.77994	8.51e-08	1.08e-06	YES
CD22	57.1003	100.022	29.1449	0.291386	-1.779	0.000795909	0.00378321	YES
LTBP2	1166.88	2043.1	596.19	0.291808	-1.77691	3.19e-18	3.14e-16	YES
ZNF385D	6.45331	11.2982	3.29775	0.291883	-1.77654	0.000231414	0.00128034	YES
PHYHIP	31.6244	55.366	16.1611	0.291895	-1.77648	1.27e-07	1.55e-06	YES
LRCH2	24.442	42.7863	12.4941	0.292012	-1.7759	2.76e-11	7.16e-10	YES
FIGN	6.36925	11.1451	3.25869	0.292388	-1.77404	0.000289075	0.00155629	YES
CNN1	1231.44	2154.23	630.412	0.29264	-1.7728	9.5e-05	0.000585879	YES
DPYSL3	1786.75	3123.45	916.133	0.293308	-1.76951	3.62e-22	8.27e-20	YES
C20orf103	32.8927	57.4619	16.8905	0.293943	-1.76639	2.03e-10	4.47e-09	YES
ADAM23	25.573	44.6505	13.1475	0.294454	-1.76389	5.02e-10	1.03e-08	YES
NEXN	223.322	389.901	114.828	0.294505	-1.76364	2.37e-15	1.33e-13	YES
NAP1L2	9.13745	15.9528	4.69854	0.294528	-1.76352	2.36e-05	0.00016999	YES
FAT3	8.53246	14.8885	4.39268	0.295039	-1.76102	3.41e-05	0.000236402	YES
MYLK	2366.4	4129.05	1218.36	0.295069	-1.76087	3.18e-09	5.39e-08	YES
NOX4	57.1285	99.5746	29.4827	0.296086	-1.75591	3.09e-15	1.68e-13	YES
KLHL4	10.9256	19.0421	5.63919	0.296143	-1.75564	4.35e-06	3.76e-05	YES
RGS4	60.5699	105.565	31.2639	0.296158	-1.75556	1.73e-08	2.52e-07	YES
EPHA3	87.9308	153.197	45.4222	0.296496	-1.75392	1.09e-25	8.72e-23	YES
RUNX1T1	20.5656	35.8298	10.6238	0.296507	-1.75386	7.95e-10	1.55e-08	YES
LOC255167	3.42473	5.96609	1.7695	0.296593	-1.75344	0.00706068	0.0247407	YES
L1CAM	332.577	579.093	172.017	0.297046	-1.75124	0.000597585	0.00294871	YES
ACSS3	36.2106	63.0357	18.739	0.297276	-1.75012	0.0142881	0.0448104	YES
SLC16A7	14.7359	25.641	7.63322	0.297696	-1.74809	9.15e-06	7.31e-05	YES
GPR1	11.238	19.5532	5.82212	0.297758	-1.74779	3.63e-06	3.2e-05	YES
CNTN4	45.6626	79.4409	23.6622	0.29786	-1.74729	4.21e-17	3.38e-15	YES
EN1	3.26048	5.67181	1.68995	0.297955	-1.74683	0.00827051	0.0282503	YES
MASP1	75.8572	131.953	39.3208	0.29799	-1.74666	0.000601982	0.00296458	YES
SDPR	165.616	287.97	85.9249	0.298382	-1.74477	2.15e-12	6.53e-11	YES
LIFR	64.849	112.755	33.6474	0.298412	-1.74462	2.12e-13	8.06e-12	YES
CYR61	1555.24	2702.46	808.039	0.299001	-1.74178	1.68e-15	9.7e-14	YES
FIBIN	210.685	366.071	109.48	0.299067	-1.74146	1.69e-21	3.24e-19	YES
LGALS12	5.41092	9.40094	2.81215	0.299135	-1.74113	0.00806794	0.0276477	YES
EBF2	3.85183	6.68981	2.0034	0.299471	-1.73951	0.00504026	0.0185719	YES
EMID2	4.58101	7.95329	2.3846	0.299825	-1.73781	0.00260453	0.0105922	YES
COL1A2	36204.1	62839.9	18855.8	0.300061	-1.73667	4.91e-17	3.85e-15	YES
ARHGAP20	16.8566	29.258	8.77935	0.300066	-1.73665	3.45e-08	4.73e-07	YES
COL1A1	56331.5	97644.6	29423.7	0.301335	-1.73056	4.53e-15	2.4e-13	YES
DIRAS1	19.9781	34.6202	10.4415	0.301601	-1.72928	0.00133149	0.00595138	YES
COL5A2	4066.71	7046.37	2126.01	0.301717	-1.72873	1.25e-18	1.37e-16	YES
CLIP4	77.1849	133.685	40.3852	0.302091	-1.72694	9.09e-21	1.47e-18	YES
CSDC2	40.224	69.6246	21.075	0.302695	-1.72406	4.49e-09	7.35e-08	YES
CTSG	17.6625	30.5717	9.25447	0.302714	-1.72397	1.37e-06	1.33e-05	YES
C12orf53	11.2962	19.5446	5.92392	0.303098	-1.72214	2.45e-05	0.000175774	YES
CYS1	51.1859	88.5468	26.8521	0.303253	-1.72141	9.11e-17	6.54e-15	YES
CRISPLD1	63.7516	110.28	33.4469	0.303291	-1.72122	5.9e-21	1e-18	YES
PKNOX2	10.0363	17.3441	5.27657	0.304229	-1.71677	1.17e-05	9.1e-05	YES
IGFBP5	6810.71	11767.6	3582.2	0.304412	-1.7159	1.37e-25	1.06e-22	YES
PPFIA2	6.55956	11.3297	3.45266	0.304743	-1.71434	0.000383027	0.00199595	YES
ASAM	97.1014	167.711	51.1123	0.304764	-1.71423	6.95e-21	1.16e-18	YES
PHLDB2	222.935	384.997	117.382	0.304892	-1.71363	2.82e-19	3.51e-17	YES
FILIP1	36.8687	63.6619	19.4178	0.305015	-1.71305	1.14e-13	4.57e-12	YES
ADCYAP1	26.6731	46.0557	14.049	0.305043	-1.71291	1.42e-06	1.37e-05	YES
NTSR1	52.8504	91.2496	27.8403	0.305101	-1.71264	0.0010278	0.00474066	YES
GLRB	19.5499	33.7352	10.3108	0.305639	-1.7101	6e-09	9.63e-08	YES
KCNMB1	139.209	240.138	73.4727	0.30596	-1.70858	1.44e-05	0.000109514	YES
C20orf194	100.223	172.787	52.9614	0.306512	-1.70598	3.81e-23	1.18e-20	YES
PTPRN	32.5613	56.1308	17.2101	0.306608	-1.70554	0.000196173	0.001108	YES
FCRLA	19.4457	33.5182	10.28	0.3067	-1.7051	0.000227606	0.00126205	YES
PTHLH	32.5241	56.0537	17.1988	0.306828	-1.7045	5.48e-06	4.62e-05	YES
ITGA11	673.778	1161.19	356.315	0.306852	-1.70439	4.71e-17	3.74e-15	YES
AMOTL1	361.623	623.162	191.278	0.306948	-1.70393	2.48e-22	5.86e-20	YES
ZNF667	7.4897	12.9007	3.96545	0.307384	-1.70189	0.000169535	0.000973941	YES
PRRX1	381.889	657.451	202.41	0.307871	-1.6996	1.54e-18	1.66e-16	YES
LRRK2	60.804	104.601	32.278	0.308581	-1.69628	1.5e-17	1.36e-15	YES
LRRN2	86.0872	148.012	45.7549	0.30913	-1.69371	7.21e-10	1.42e-08	YES
SALL2	45.125	77.5607	23.9991	0.309424	-1.69234	1.23e-13	4.9e-12	YES
HHIP	33.8205	58.1302	17.9872	0.30943	-1.69231	4.85e-13	1.66e-11	YES
USP44	3.22977	5.55112	1.71783	0.309456	-1.69219	0.0121695	0.039138	YES
NTM	187.665	322.524	99.8286	0.309523	-1.69188	1.91e-18	1.99e-16	YES
FCRL3	15.4697	26.5857	8.22967	0.309552	-1.69175	0.000551911	0.0027586	YES
MXRA5	2260.1	3882.99	1203.09	0.309836	-1.69042	1.1e-15	6.64e-14	YES
TP63	7.47368	12.8361	3.98103	0.310143	-1.689	0.0106162	0.0348573	YES
MOXD1	242.257	416.052	129.061	0.310205	-1.68871	1.71e-23	6.02e-21	YES
CXCR5	21.6994	37.2578	11.5659	0.310429	-1.68766	0.000486314	0.00246322	YES
BICC1	78.0804	134.058	41.6214	0.310473	-1.68746	2.33e-17	2.02e-15	YES
COL24A1	23.4439	40.2341	12.5081	0.310883	-1.68556	5.36e-10	1.09e-08	YES
UCHL1	105.574	181.098	56.3848	0.31135	-1.68339	2.67e-07	3.03e-06	YES
RBPMS2	56.8429	97.4814	30.3743	0.311591	-1.68227	0.000105264	0.000639486	YES
TUB	35.4767	60.807	18.9787	0.312114	-1.67985	1.84e-13	7.06e-12	YES
HECW1	17.8161	30.5135	9.54607	0.312848	-1.67647	3.57e-08	4.88e-07	YES
MAP1A	279.023	477.69	149.629	0.313233	-1.67469	2.86e-26	3.19e-23	YES
PPAPDC1A	51.0464	87.3583	27.3959	0.313603	-1.67299	6.03e-10	1.21e-08	YES
NECAB1	17.8294	30.4871	9.58525	0.314403	-1.66931	2.89e-06	2.6e-05	YES
HSPB6	377.832	646.008	203.165	0.314493	-1.6689	2.79e-05	0.000197452	YES
CR1	57.1462	97.6669	30.7543	0.31489	-1.66708	2.46e-09	4.3e-08	YES
PLXNC1	115.179	196.812	62.0101	0.315073	-1.66624	6.88e-20	9.46e-18	YES
GUCY1A3	454.347	776.348	244.623	0.315094	-1.66615	9.11e-23	2.44e-20	YES
KCNE4	118.572	202.51	63.9021	0.315551	-1.66406	2.23e-24	1.02e-21	YES
PLA2G5	19.5802	33.4185	10.567	0.316201	-1.66108	1.24e-08	1.87e-07	YES
ERMN	13.5452	23.1148	7.31236	0.31635	-1.66041	1.44e-06	1.39e-05	YES
RIMS1	3.86411	6.59164	2.08763	0.316708	-1.65877	0.00778205	0.0267823	YES
LRFN5	6.53473	11.1424	3.53366	0.317135	-1.65683	0.000552747	0.00276071	YES
SYNE1	355.827	606.626	192.477	0.317291	-1.65612	1.17e-21	2.32e-19	YES
BGN	6286.15	10715.9	3400.98	0.317377	-1.65573	4.48e-21	7.9e-19	YES
ST6GALNAC5	59.8608	101.983	32.4257	0.31795	-1.65313	1.83e-18	1.92e-16	YES
SVEP1	228.782	389.706	123.969	0.318108	-1.65241	1.13e-13	4.54e-12	YES
SYPL2	12.0887	20.5855	6.55454	0.318406	-1.65106	5.07e-06	4.31e-05	YES
SDK1	115.604	196.859	62.682	0.318411	-1.65104	8.52e-14	3.51e-12	YES
CPXM2	249.488	424.605	135.431	0.318958	-1.64856	1.01e-09	1.93e-08	YES
TNFAIP6	98.5492	167.638	53.5509	0.319445	-1.64636	1.93e-08	2.77e-07	YES
PTH1R	9.06226	15.4069	4.92986	0.319977	-1.64396	5.56e-05	0.000362949	YES
PI15	75.7342	128.703	41.2347	0.320387	-1.64211	7.57e-06	6.15e-05	YES
DACT3	90.7184	154.136	49.4136	0.320585	-1.64122	3.94e-09	6.52e-08	YES
EVC2	25.7333	43.7119	14.0235	0.320817	-1.64018	2.44e-10	5.31e-09	YES
PAPPA2	5.07317	8.61527	2.76615	0.321075	-1.63902	0.00237593	0.00979344	YES
COL5A1	5635.89	9570.66	3073.11	0.321097	-1.63892	8.69e-20	1.17e-17	YES
JAM2	50.6541	86.0051	27.6294	0.321254	-1.63822	2.32e-16	1.52e-14	YES
SPARCL1	1727.32	2932.24	942.542	0.321441	-1.63737	2.84e-16	1.85e-14	YES
MFAP4	985.846	1673.49	537.972	0.321466	-1.63726	5.72e-13	1.94e-11	YES
TGFB3	269.475	457.436	147.053	0.321472	-1.63723	1.82e-12	5.62e-11	YES
ZNF354C	10.3392	17.5507	5.6422	0.321479	-1.6372	2.56e-05	0.000182573	YES
EFHA2	10.5625	17.919	5.77109	0.322066	-1.63457	2.42e-05	0.000173887	YES
TIMP2	4902.35	8316.54	2678.63	0.322085	-1.63449	1.35e-20	2.16e-18	YES
LRRC55	9.22936	15.6518	5.04631	0.322411	-1.63303	6.69e-05	0.000429393	YES
MAB21L2	195.089	330.838	106.673	0.322434	-1.63292	2.67e-08	3.73e-07	YES
CCL21	386.081	654.617	211.179	0.322599	-1.63219	3.29e-10	6.97e-09	YES
AFF3	21.0823	35.7433	11.5333	0.322669	-1.63187	6.51e-09	1.03e-07	YES
FMN2	12.2676	20.7926	6.71513	0.322958	-1.63058	0.00165298	0.007188	YES
SPEG	119.604	202.588	65.5552	0.323589	-1.62777	1.98e-06	1.85e-05	YES
TSHZ2	43.1798	73.1372	23.6681	0.323612	-1.62766	5.63e-15	2.91e-13	YES
MMP2	6193.17	10484.1	3398.42	0.32415	-1.62527	5.54e-15	2.88e-13	YES
RNF180	22.6298	38.3052	12.4202	0.324243	-1.62485	3.77e-09	6.26e-08	YES
ZEB2	360.429	610.037	197.856	0.324334	-1.62445	2.69e-35	5.41e-31	YES
DOK5	23.0405	38.9875	12.654	0.324564	-1.62342	2.67e-09	4.59e-08	YES
ZEB1	349.091	590.118	192.106	0.325539	-1.6191	3.58e-28	6.91e-25	YES
GPC6	206.515	349.091	113.653	0.325568	-1.61897	2.07e-22	4.95e-20	YES
FXYD6	376.882	636.648	207.692	0.326227	-1.61605	3.31e-13	1.18e-11	YES
C6orf186	3.50951	5.92772	1.93449	0.326346	-1.61553	0.0138782	0.0437436	YES
TNC	2631.68	4444.97	1450.65	0.326358	-1.61547	1.38e-12	4.35e-11	YES
NRP2	657.463	1110.1	362.656	0.326688	-1.61401	2.21e-25	1.58e-22	YES
EFNB3	30.4861	51.4738	16.8166	0.326702	-1.61395	1.91e-11	5.1e-10	YES
PREX2	12.6644	21.3805	6.9874	0.326812	-1.61347	5.38e-06	4.55e-05	YES
MCHR1	5.92637	10.003	3.27121	0.327023	-1.61253	0.00134801	0.00601587	YES
PPP1R3C	47.2304	79.674	26.0994	0.327577	-1.61009	4.34e-15	2.31e-13	YES
TMEM200B	52.0037	87.723	28.7391	0.327612	-1.60994	1.76e-11	4.73e-10	YES
CTGF	2921.85	4928.03	1615.19	0.327755	-1.60931	3.98e-19	4.79e-17	YES
C16orf54	55.3748	93.381	30.6208	0.327913	-1.60862	3.92e-05	0.000266695	YES
SELE	101.681	171.303	56.3344	0.328858	-1.60446	5.91e-09	9.48e-08	YES
FST	23.8347	40.1488	13.2091	0.329005	-1.60382	1.85e-07	2.18e-06	YES
STEAP4	108.668	183.026	60.2372	0.329119	-1.60332	8.95e-08	1.13e-06	YES
ACSM5	3.44813	5.80418	1.91359	0.329691	-1.60081	0.0139468	0.0439252	YES
AVPR2	11.8144	19.8781	6.56237	0.33013	-1.59889	0.00207926	0.00870824	YES
NEFH	13.397	22.5389	7.44271	0.330216	-1.59852	3.89e-06	3.41e-05	YES
CLEC4D	3.74177	6.29358	2.07974	0.330454	-1.59748	0.0114918	0.0372931	YES
FAM129A	311.349	523.663	173.065	0.330489	-1.59733	4.03e-17	3.25e-15	YES
TSHZ3	122.829	206.463	68.3559	0.33108	-1.59475	5.15e-26	4.7e-23	YES
CPEB1	4.39327	7.38417	2.44526	0.331148	-1.59445	0.00709153	0.0248315	YES
LAMA2	260.74	438.215	145.147	0.331224	-1.59412	2.01e-11	5.32e-10	YES
FCAR	10.56	17.7346	5.88704	0.331953	-1.59095	0.0060737	0.0217043	YES
SCN3B	14.4541	24.2665	8.06321	0.332278	-1.58954	0.000590714	0.00292271	YES
ISLR2	33.4811	56.1987	18.6847	0.332475	-1.58868	5e-12	1.44e-10	YES
KIF26B	161.389	270.853	90.0931	0.332627	-1.58802	3.16e-14	1.43e-12	YES
CD163	540.065	906.153	301.626	0.332865	-1.58699	8.22e-13	2.71e-11	YES
SHISA9	83.5864	140.242	46.6855	0.332892	-1.58688	0.000535371	0.00268595	YES
MAP2	35.2687	59.1455	19.7174	0.333371	-1.5848	0.00967541	0.0322161	YES
LOC283731	4.78769	8.02771	2.67741	0.333522	-1.58415	0.00451088	0.0169162	YES
CLEC4G	4.27839	7.17348	2.39277	0.333558	-1.58399	0.00711958	0.024921	YES
NEGR1	73.4015	123.065	41.055	0.333605	-1.58379	2.81e-17	2.38e-15	YES
SCUBE2	84.9631	142.408	47.5484	0.333889	-1.58256	1.57e-12	4.91e-11	YES
RGAG4	53.4012	89.5027	29.8878	0.333932	-1.58237	1.82e-08	2.63e-07	YES
ST8SIA1	26.1291	43.771	14.6386	0.334437	-1.58019	8.72e-10	1.68e-08	YES
FHL1	638.587	1069.74	357.773	0.33445	-1.58014	2.68e-08	3.74e-07	YES
SEMA3G	130.625	218.807	73.1914	0.334503	-1.57991	1.09e-06	1.08e-05	YES
ALPK2	40.3017	67.497	22.589	0.334666	-1.57921	3.57e-13	1.26e-11	YES
CFH	616.654	1032.43	345.852	0.334989	-1.57782	2.16e-23	7.37e-21	YES
NUDT11	17.2787	28.9271	9.69189	0.335046	-1.57757	9.02e-07	9.18e-06	YES
CALD1	4243.32	7096.84	2384.78	0.336034	-1.57332	4.94e-23	1.44e-20	YES
KIAA1462	418.665	700.054	235.392	0.336248	-1.5724	1.58e-23	5.76e-21	YES
PNMAL2	22.1436	37.0257	12.4506	0.33627	-1.57231	1.15e-08	1.74e-07	YES
TAGLN	7309.82	12220.9	4111.17	0.336406	-1.57173	8.84e-09	1.38e-07	YES
LOXL4	42.0168	70.2402	23.6345	0.336481	-1.5714	3.81e-11	9.66e-10	YES
DSEL	46.1069	77.0763	25.936	0.336498	-1.57133	2.79e-14	1.28e-12	YES
ZNF469	197.403	329.987	111.05	0.336527	-1.5712	3.68e-17	2.99e-15	YES
COL12A1	4828.91	8071.52	2716.94	0.336608	-1.57086	2.65e-17	2.26e-15	YES
MN1	134.366	224.586	75.6038	0.336636	-1.57074	1.38e-16	9.51e-15	YES
PCDH7	202.322	338.096	113.891	0.336859	-1.56978	2.37e-15	1.33e-13	YES
NLGN4Y	20.4317	34.1168	11.5183	0.337615	-1.56655	4.04e-08	5.45e-07	YES
PABPC4L	10.0976	16.8601	5.69304	0.337664	-1.56634	7.04e-05	0.000449134	YES
ACTG2	3179.37	5308.49	1792.63	0.337692	-1.56622	0.00268242	0.0108562	YES
LUM	6757.84	11278.9	3813.17	0.338079	-1.56457	3.11e-17	2.59e-15	YES
RERG	67.4115	112.499	38.0453	0.338183	-1.56412	7.99e-17	5.94e-15	YES
CRYAB	212.291	354.218	119.852	0.338355	-1.56339	4.27e-06	3.7e-05	YES
CARTPT	11.3616	18.9538	6.41678	0.338549	-1.56256	0.00157011	0.00688012	YES
COL16A1	914.536	1525.52	516.591	0.338632	-1.56221	2.69e-08	3.76e-07	YES
KIAA0408	5.31598	8.86591	3.00385	0.338809	-1.56146	0.0061317	0.0218866	YES
DCN	4332.02	7221.13	2450.29	0.339323	-1.55927	3.51e-16	2.24e-14	YES
AQP9	142.202	237.036	80.436	0.339341	-1.55919	0.000177128	0.00101177	YES
PABPC5	7.59217	12.6491	4.29851	0.339828	-1.55712	0.000555355	0.00277167	YES
MAPK4	9.14627	15.2349	5.18065	0.340051	-1.55618	0.000202506	0.00114115	YES
MPPED2	9.25805	15.4207	5.24419	0.340074	-1.55608	0.000159894	0.000929996	YES
STMN2	69.031	114.948	39.1248	0.34037	-1.55482	0.00392648	0.0149935	YES
OLFML2B	624.833	1040.28	354.248	0.340533	-1.55413	8.51e-24	3.33e-21	YES
BASP1	283.446	471.873	160.72	0.340599	-1.55385	2.84e-26	3.19e-23	YES
DARC	152.682	254.178	86.5765	0.340614	-1.55379	4.43e-07	4.81e-06	YES
NTRK3	5.70892	9.49734	3.24146	0.341302	-1.55088	0.00215106	0.0089734	YES
C1S	4215.73	7011.45	2394.83	0.341561	-1.54979	4.87e-25	3.06e-22	YES
AKT3	200.065	332.502	113.806	0.342272	-1.54679	1.62e-24	7.94e-22	YES
OSMR	269.06	447.047	153.134	0.342545	-1.54564	7.39e-18	7.02e-16	YES
SORCS2	79.2888	131.728	45.1345	0.342635	-1.54526	6.98e-15	3.53e-13	YES
CDH11	1085.18	1802.61	617.906	0.342784	-1.54463	2.9e-25	1.94e-22	YES
FAM107A	61.6574	102.39	35.1278	0.34308	-1.54338	3.93e-11	9.92e-10	YES
GDF5	4.55572	7.5653	2.59554	0.343084	-1.54336	0.00748891	0.0259693	YES
BMP3	40.5705	67.3673	23.1173	0.343152	-1.54308	7.64e-07	7.91e-06	YES
TNN	9.37111	15.5597	5.34041	0.343221	-1.54279	0.000114321	0.000689288	YES
DLG2	10.5066	17.4389	5.99147	0.34357	-1.54132	5.42e-05	0.000354912	YES
FAM198A	26.9263	44.6809	15.3625	0.343827	-1.54024	1.59e-09	2.88e-08	YES
ZNF831	18.0064	29.8753	10.276	0.343964	-1.53967	1.22e-06	1.19e-05	YES
RGS7BP	10.372	17.1889	5.93208	0.345111	-1.53487	7.59e-05	0.000480118	YES
MRC2	1317.08	2182.62	753.35	0.345159	-1.53467	1.39e-21	2.69e-19	YES
MAP6	29.8349	49.4166	17.0811	0.345655	-1.5326	4.13e-10	8.62e-09	YES
HRNBP3	11.5897	19.193	6.63752	0.345831	-1.53186	0.00389809	0.0148943	YES
GEFT	148.975	246.487	85.4642	0.346729	-1.52812	7.34e-19	8.46e-17	YES
FERMT2	468.211	774.633	268.633	0.346788	-1.52787	3.31e-21	6e-19	YES
RNF165	4.00033	6.61541	2.29708	0.347231	-1.52603	0.0120572	0.0388329	YES
DIO2	283.128	468.126	162.636	0.34742	-1.52525	2.99e-18	2.98e-16	YES
GAS7	397.304	656.881	228.237	0.347455	-1.5251	3.54e-23	1.16e-20	YES
LASS1	4.91538	8.12464	2.82514	0.347725	-1.52398	0.0046607	0.017371	YES
DOK6	16.6722	27.5551	9.58408	0.347815	-1.52361	1.21e-06	1.19e-05	YES
C16orf89	15.2068	25.1324	8.74214	0.347843	-1.52349	2.35e-05	0.000169486	YES
AHNAK2	885.638	1463.39	509.342	0.348058	-1.5226	1.01e-07	1.25e-06	YES
P2RX7	27.3076	45.1126	15.7109	0.34826	-1.52176	1.93e-09	3.45e-08	YES
PALMD	88.1861	145.631	50.7717	0.348634	-1.52022	4.18e-10	8.72e-09	YES
PCDHGB6	55.7206	92.0098	32.0849	0.348712	-1.51989	2.24e-05	0.000162332	YES
HSD11B1	65.027	107.376	37.4443	0.348721	-1.51986	5.2e-07	5.57e-06	YES
IL1R1	638.091	1053.05	367.822	0.349293	-1.51749	3.8e-25	2.46e-22	YES
PLXDC2	238.158	393.027	137.29	0.349314	-1.51741	2.34e-21	4.38e-19	YES
JAKMIP2	11.0419	18.2136	6.37079	0.349783	-1.51547	6e-05	0.000389442	YES
MYOM1	36.7816	60.667	21.2246	0.349854	-1.51517	3.62e-07	4e-06	YES
SSPN	230.238	379.744	132.862	0.349873	-1.5151	3.79e-28	6.91e-25	YES
MUM1L1	12.9554	21.3664	7.47729	0.349956	-1.51475	0.00721779	0.0252077	YES
RAB31	1170.88	1930.72	675.977	0.350116	-1.5141	7.23e-22	1.53e-19	YES
HEG1	820.729	1353.23	473.899	0.350197	-1.51376	1.76e-29	5.88e-26	YES
TSPYL5	76.6462	126.375	44.2573	0.350206	-1.51372	1.91e-18	1.99e-16	YES
ZNF521	100.246	165.255	57.9054	0.3504	-1.51292	1.59e-20	2.51e-18	YES
GPR133	69.0162	113.718	39.9011	0.350877	-1.51096	4.6e-11	1.15e-09	YES
KIF5C	40.3643	66.5039	23.3391	0.350943	-1.51069	0.00106127	0.00487827	YES
CNTNAP1	188.807	310.959	109.248	0.351325	-1.50912	1.17e-09	2.18e-08	YES
C2orf74	23.682	38.9935	13.7094	0.351582	-1.50807	1.93e-08	2.77e-07	YES
XIRP1	13.2774	21.8538	7.69155	0.351955	-1.50654	1.35e-05	0.000103137	YES
MCC	116.482	191.702	67.4907	0.35206	-1.50611	5.93e-23	1.68e-20	YES
BVES	41.9803	69.0608	24.3423	0.352477	-1.5044	3.48e-09	5.84e-08	YES
ATP10A	113.869	187.239	66.0821	0.352929	-1.50255	1.38e-22	3.45e-20	YES
BCAT1	235.151	386.643	136.482	0.352993	-1.50229	1.44e-15	8.41e-14	YES
CXCL12	524.825	862.175	305.104	0.353877	-1.49868	6.46e-13	2.17e-11	YES
CD19	22.6184	37.1557	13.1501	0.35392	-1.49851	0.00193151	0.00820066	YES
TWIST1	61.6995	101.298	35.9081	0.354478	-1.49623	1.02e-10	2.38e-09	YES
WISP1	143.809	235.975	83.7789	0.355032	-1.49398	4.16e-22	9.38e-20	YES
FBLN1	2248.57	3689.39	1310.14	0.355111	-1.49366	2.54e-14	1.18e-12	YES
LOC728264	189.623	311.063	110.528	0.355323	-1.4928	5.67e-09	9.12e-08	YES
CRISPLD2	870.48	1427.64	507.593	0.355547	-1.49189	5.01e-21	8.75e-19	YES
PDLIM3	515.778	845.84	300.804	0.355627	-1.49156	2.17e-13	8.27e-12	YES
ATP1B2	17.481	28.667	10.1954	0.355651	-1.49146	9.14e-07	9.27e-06	YES
DZIP1	80.5466	131.968	47.0548	0.356562	-1.48778	2.4e-18	2.46e-16	YES
TRPS1	99.7358	163.344	58.3066	0.356955	-1.48619	6.82e-17	5.16e-15	YES
SFMBT2	27.2688	44.6402	15.9546	0.357404	-1.48437	3.75e-09	6.24e-08	YES
FAM26E	77.1545	126.289	45.1525	0.357533	-1.48385	9.46e-18	8.88e-16	YES
HRH2	9.23391	15.1097	5.40695	0.357847	-1.48258	0.000268349	0.00146014	YES
IGSF10	26.5456	43.4316	15.5475	0.357977	-1.48206	3.73e-05	0.000255241	YES
SERPING1	2351.26	3846.57	1377.35	0.358071	-1.48168	8.28e-23	2.28e-20	YES
APOD	381.831	624.552	223.744	0.358247	-1.48097	9.76e-05	0.000598909	YES
PALM	147.633	241.47	86.5158	0.358288	-1.48081	1.05e-12	3.38e-11	YES
ESR1	11.3743	18.597	6.67012	0.358667	-1.47928	6.11e-05	0.000395912	YES
CLSTN2	53.7057	87.7743	31.5163	0.35906	-1.4777	0.00906306	0.0304804	YES
SGCA	32.5954	53.2551	19.1393	0.35939	-1.47638	0.000733521	0.00351831	YES
SCN4A	5.32566	8.69978	3.12805	0.359555	-1.47572	0.00463858	0.0173111	YES
C1QTNF3	149.218	243.741	87.6544	0.359621	-1.47545	9.39e-13	3.07e-11	YES
MRGPRF	222.948	364.122	130.999	0.359768	-1.47486	2.78e-09	4.77e-08	YES
PIRT	7.87357	12.857	4.62781	0.359946	-1.47415	0.000948949	0.00441483	YES
EGR3	176.076	287.445	103.539	0.360205	-1.47311	7.14e-09	1.12e-07	YES
GPRASP1	75.9626	123.982	44.6868	0.360429	-1.47221	1.68e-17	1.51e-15	YES
KCNA3	14.6833	23.9572	8.64303	0.36077	-1.47085	7.95e-06	6.43e-05	YES
POU2F2	52.6674	85.8782	31.0366	0.361403	-1.46832	2.52e-10	5.47e-09	YES
GLT8D2	159.906	260.705	94.2546	0.361538	-1.46778	1.19e-21	2.35e-19	YES
VCAM1	355.277	579.007	209.558	0.361926	-1.46623	7.54e-25	4.33e-22	YES
C12orf68	19.8393	32.3141	11.7142	0.362509	-1.46391	3.89e-07	4.26e-06	YES
ADAMTS1	465.651	758.442	274.952	0.362522	-1.46386	8.96e-17	6.45e-15	YES
CYBRD1	942.46	1534.99	556.539	0.362569	-1.46367	1.15e-21	2.31e-19	YES
TMTC1	132.69	216.017	78.418	0.363019	-1.46188	5.23e-15	2.74e-13	YES
TM7SF4	9.4357	15.3601	5.57702	0.363084	-1.46163	0.000379317	0.00197934	YES
MAP1B	311.032	506.258	183.878	0.36321	-1.46112	9.19e-14	3.74e-12	YES
LOC134466	6.14445	10.0005	3.63297	0.36328	-1.46085	0.0033258	0.0130192	YES
SCUBE3	53.3883	86.8636	31.5854	0.36362	-1.4595	7.05e-05	0.000449214	YES
MYL9	4281.26	6965.01	2533.29	0.363717	-1.45911	1.82e-08	2.63e-07	YES
MMP16	15.195	24.7176	8.9928	0.363822	-1.4587	8.29e-06	6.68e-05	YES
GLIS2	371.499	603.952	220.099	0.364431	-1.45628	5.95e-23	1.68e-20	YES
ROR2	191.845	311.813	113.708	0.364668	-1.45534	2.88e-15	1.6e-13	YES
C12orf59	6.81855	11.0821	4.04162	0.364698	-1.45522	0.00231541	0.00956562	YES
EMILIN1	1881.61	3057.97	1115.42	0.36476	-1.45498	1.48e-22	3.68e-20	YES
CD79A	176.897	287.427	104.907	0.364988	-1.45408	1.05e-05	8.25e-05	YES
PTGFR	40.7138	66.1268	24.1619	0.365387	-1.4525	2.11e-11	5.58e-10	YES
ADAMTS18	9.92526	16.1198	5.89064	0.365429	-1.45234	0.00291903	0.0116356	YES
PODN	437.897	711.082	259.966	0.365592	-1.45169	1.33e-15	7.81e-14	YES
MYH10	545.198	885.306	323.681	0.365615	-1.4516	2.2e-18	2.28e-16	YES
TLR7	40.1771	65.2264	23.8621	0.365835	-1.45073	2.48e-11	6.45e-10	YES
RSPO3	73.2794	118.965	43.524	0.365857	-1.45065	1.07e-05	8.4e-05	YES
PDGFC	266.584	432.768	158.346	0.365891	-1.45051	8.86e-16	5.38e-14	YES
SOX11	17.186	27.8967	10.2099	0.365991	-1.45012	2.87e-06	2.58e-05	YES
FAM13C	37.1424	60.2694	22.0794	0.366345	-1.44873	1.01e-10	2.35e-09	YES
LHFPL4	16.0964	26.1158	9.5706	0.366467	-1.44824	0.0133356	0.0421923	YES
MITF	136.195	220.938	81.0012	0.366624	-1.44763	1.02e-16	7.17e-15	YES
CTHRC1	766.401	1242.66	456.204	0.367118	-1.44569	6.09e-14	2.59e-12	YES
CRTAC1	13.7484	22.2865	8.18738	0.367369	-1.4447	0.00195	0.00826867	YES
ALDH1A3	474.147	768.42	282.482	0.367615	-1.44373	6.69e-17	5.09e-15	YES
PCDHGB7	64.8194	105.01	38.6429	0.367994	-1.44225	2.8e-07	3.16e-06	YES
IL6	118.515	191.909	70.7121	0.368466	-1.4404	0.00316226	0.0124665	YES
SHOX2	9.68453	15.6791	5.78019	0.368656	-1.43965	0.000671876	0.00325934	YES
COL4A4	43.3209	70.1331	25.8577	0.368695	-1.4395	7.88e-06	6.38e-05	YES
CHODL	7.86802	12.7279	4.7027	0.369479	-1.43644	0.00101092	0.00467329	YES
CHD5	10.3117	16.6799	6.16399	0.369546	-1.43617	0.00827236	0.0282518	YES
MYO5A	213.543	345.391	127.669	0.369635	-1.43583	3.43e-26	3.63e-23	YES
RGMA	163.045	263.71	97.4804	0.36965	-1.43577	5.44e-08	7.15e-07	YES
MEIS1	136.992	221.568	81.9061	0.369666	-1.4357	2.62e-17	2.25e-15	YES
TCF4	544.218	880.171	325.407	0.369709	-1.43554	6.77e-33	6.79e-29	YES
SELL	133.814	216.391	80.0293	0.369836	-1.43504	1.21e-07	1.48e-06	YES
SLC6A17	7.76035	12.5472	4.64257	0.370008	-1.43437	0.00126457	0.00569666	YES
ARL4C	753.887	1218.73	451.13	0.370165	-1.43376	2.99e-18	2.98e-16	YES
MRVI1	470.585	759.86	282.176	0.371353	-1.42914	4.75e-17	3.75e-15	YES
PLA2G2D	54.0687	87.2957	32.4274	0.371466	-1.4287	0.00200537	0.00845523	YES
TIMP3	4561.95	7363.36	2737.35	0.371753	-1.42759	8.62e-24	3.33e-21	YES
FCRL2	12.5897	20.3151	7.55795	0.372036	-1.42648	0.000328161	0.0017371	YES
CLIP3	219.604	354.289	131.881	0.37224	-1.4257	4.24e-16	2.65e-14	YES
ENOX1	23.9451	38.6292	14.3811	0.372284	-1.42552	1.03e-07	1.28e-06	YES
ANGPTL2	1092.41	1762.21	656.157	0.372349	-1.42527	1.2e-15	7.11e-14	YES
PRKD1	79.2761	127.853	47.637	0.372591	-1.42434	2.12e-16	1.4e-14	YES
DNAJB5	112.073	180.731	67.3547	0.372679	-1.424	8.61e-10	1.66e-08	YES
ITGAM	196.373	316.498	118.134	0.373254	-1.42177	3.47e-11	8.85e-10	YES
NKX3-2	24.6147	39.6654	14.8119	0.373422	-1.42112	7.21e-08	9.27e-07	YES
ENTPD3	24.9512	40.2035	15.0171	0.373528	-1.42071	0.00340767	0.0132801	YES
SLC24A3	218.015	350.919	131.452	0.374595	-1.4166	5.44e-21	9.33e-19	YES
GPNMB	1847.58	2971.95	1115.27	0.375265	-1.41402	1.02e-13	4.14e-12	YES
TXLNB	13.5382	21.7588	8.18398	0.376123	-1.41072	4.02e-05	0.00027225	YES
SYT3	4.72297	7.59011	2.85556	0.376221	-1.41035	0.0114839	0.0372796	YES
TNFSF8	16.5652	26.62	10.0163	0.376271	-1.41016	5.99e-06	4.98e-05	YES
RASSF2	280.815	451.207	169.835	0.376402	-1.40965	1.89e-22	4.63e-20	YES
AK5	9.29949	14.9422	5.62433	0.376407	-1.40964	0.00385709	0.0147783	YES
FPR2	42.0559	67.5712	25.4374	0.376452	-1.40946	0.011992	0.0386354	YES
LOC339524	18.5402	29.7833	11.2174	0.376633	-1.40877	0.000116163	0.000698718	YES
PXDN	1476.27	2371.03	893.492	0.376837	-1.40799	3.53e-17	2.88e-15	YES
TMEM169	9.84734	15.8142	5.96102	0.376941	-1.40759	0.000393075	0.00204143	YES
GGTA1	47.8788	76.8747	28.9934	0.377151	-1.40679	5.7e-10	1.16e-08	YES
IL7R	100.75	161.762	61.011	0.377164	-1.40673	2.66e-14	1.23e-12	YES
SHE	67.2331	107.915	40.7361	0.377483	-1.40552	6.83e-15	3.47e-13	YES
FLNC	1149.39	1844.85	696.418	0.377493	-1.40548	8.92e-05	0.000554545	YES
TLR10	14.6806	23.5587	8.89806	0.377697	-1.4047	3.73e-05	0.000255241	YES
PCDHGB5	59.8485	96.0048	36.2993	0.378099	-1.40316	0.000325499	0.00172574	YES
COL15A1	1749.52	2804.3	1062.52	0.378891	-1.40014	1.58e-18	1.69e-16	YES
ST8SIA2	4.63442	7.42596	2.81625	0.379244	-1.3988	0.0142627	0.0447493	YES
NLGN4X	29.6352	47.4801	18.0126	0.379371	-1.39832	1.58e-08	2.33e-07	YES
TMEM90B	56.8398	91.059	34.5522	0.379449	-1.39802	1.13e-12	3.65e-11	YES
HSD17B6	53.6456	85.9295	32.6186	0.379597	-1.39746	7.93e-13	2.62e-11	YES
LOX	413.389	661.975	251.481	0.379895	-1.39633	2.41e-12	7.22e-11	YES
TREM1	80.9912	129.654	49.2964	0.380215	-1.39511	0.0051763	0.0189687	YES
NBEA	45.2244	72.3901	27.531	0.380314	-1.39474	1.76e-07	2.08e-06	YES
MS4A2	22.8589	36.5847	13.9191	0.380463	-1.39417	3.27e-07	3.65e-06	YES
C1R	3194.68	5112.43	1945.62	0.380566	-1.39378	1.62e-23	5.82e-21	YES
FBXL7	110.884	177.434	67.5388	0.380643	-1.39349	2.23e-19	2.85e-17	YES
FAT4	207.4	331.658	126.47	0.381326	-1.3909	2.53e-22	5.9e-20	YES
SGCE	135.711	216.899	82.8317	0.381891	-1.38877	9.85e-18	9.2e-16	YES
SNORD116-4	24.1756	38.6369	14.7568	0.381935	-1.3886	2.47e-06	2.26e-05	YES
LOC400043	20.8973	33.3842	12.7645	0.382351	-1.38703	7.77e-07	8.01e-06	YES
SPG20	184.713	295.05	112.849	0.382473	-1.38657	6.82e-24	2.85e-21	YES
SERPINF1	1263.9	2018.15	772.643	0.382848	-1.38516	3.06e-18	3.03e-16	YES
ADAMTS3	13.1988	21.0701	8.07215	0.383109	-1.38417	6.16e-05	0.000398926	YES
TSPAN2	238.213	380.241	145.708	0.383198	-1.38384	1.62e-05	0.000121768	YES
ATP8B2	309.453	493.899	189.32	0.383317	-1.38339	5.3e-22	1.17e-19	YES
PDE1B	37.9304	60.5232	23.2154	0.383579	-1.38241	1.45e-06	1.4e-05	YES
RBM20	8.71747	13.9099	5.33555	0.383579	-1.3824	0.00087466	0.00410986	YES
CORO2B	22.1227	35.2977	13.5415	0.383638	-1.38218	4.64e-07	5e-06	YES
GGT5	453.496	723.051	277.931	0.384386	-1.37937	7.02e-21	1.16e-18	YES
PPP2R2B	11.9368	19.0294	7.31732	0.384528	-1.37884	0.000156884	0.000914342	YES
EFS	66.3874	105.829	40.6984	0.384568	-1.37869	1.93e-14	9.26e-13	YES
LAX1	37.2041	59.2966	22.815	0.38476	-1.37797	1.92e-07	2.26e-06	YES
CD84	67.4388	107.481	41.3586	0.384798	-1.37783	4.19e-13	1.46e-11	YES
CD1E	13.8027	21.9946	8.46722	0.384967	-1.37719	4.89e-05	0.000324147	YES
SETBP1	104.671	166.729	64.2513	0.385362	-1.37571	1.84e-15	1.06e-13	YES
PTX3	14.7461	23.4859	9.05376	0.385498	-1.3752	2.96e-05	0.00020815	YES
HDAC9	82.6577	131.622	50.7663	0.385697	-1.37446	3.08e-05	0.000215758	YES
FBLN2	971.794	1546.59	597.418	0.38628	-1.37228	5.27e-09	8.53e-08	YES
PRKCB	115.425	183.693	70.9613	0.386304	-1.37219	4.02e-10	8.42e-09	YES
FCRL5	73.8244	117.471	45.3968	0.386451	-1.37164	2.26e-05	0.000163582	YES
ZNF804A	5.09448	8.1055	3.13336	0.386572	-1.37119	0.0107126	0.0351235	YES
C10orf10	771.135	1226.78	474.364	0.386673	-1.37081	6.33e-11	1.54e-09	YES
THBS1	5999.85	9544.3	3691.3	0.386754	-1.37051	3.12e-15	1.69e-13	YES
C10orf72	189.597	301.511	116.707	0.387073	-1.36932	8.07e-22	1.67e-19	YES
TMEM100	18.058	28.7119	11.1189	0.387258	-1.36863	4.71e-06	4.04e-05	YES
KIRREL	205.788	327.184	126.721	0.387307	-1.36845	9.06e-25	4.92e-22	YES
SCN9A	31.7774	50.5182	19.5713	0.387411	-1.36806	1.89e-08	2.72e-07	YES
UBE2QL1	22.6087	35.9359	13.9285	0.387593	-1.36738	4.79e-07	5.15e-06	YES
CCDC88A	196.035	311.359	120.922	0.388369	-1.3645	3.53e-21	6.33e-19	YES
TNFSF4	106.042	168.386	65.4361	0.388607	-1.36362	2.75e-13	1.01e-11	YES
OLFML1	114.171	181.253	70.4802	0.388851	-1.36271	7.56e-19	8.52e-17	YES
BLK	15.0113	23.8311	9.2668	0.388853	-1.3627	0.00284798	0.0114021	YES
SRPX	98.8181	156.876	61.0038	0.388865	-1.36266	2.61e-10	5.65e-09	YES
MDFIC	263.021	417.492	162.412	0.389019	-1.36209	8.09e-22	1.67e-19	YES
KIAA0125	31.4105	49.8487	19.4013	0.389204	-1.3614	0.000235344	0.00129921	YES
POPDC2	41.7317	66.2275	25.7772	0.389222	-1.36134	1.41e-06	1.37e-05	YES
C6orf174	45.5657	72.3049	28.15	0.389324	-1.36096	5.22e-05	0.000343585	YES
PDE2A	67.9698	107.847	41.9973	0.389417	-1.36061	2.55e-10	5.54e-09	YES
CCL7	5.83474	9.25463	3.60731	0.389784	-1.35925	0.00795151	0.0272907	YES
FAM70A	17.1513	27.2035	10.6041	0.389807	-1.35917	1.17e-05	9.12e-05	YES
CHRD	75.0439	119.007	46.4099	0.389975	-1.35855	2.58e-15	1.45e-13	YES
QKI	503.342	798.084	311.371	0.390149	-1.3579	1.25e-30	6.26e-27	YES
ZNF135	18.6485	29.5648	11.5385	0.39028	-1.35742	5.34e-06	4.52e-05	YES
YPEL4	7.67015	12.1525	4.75075	0.39093	-1.35502	0.00248791	0.0101757	YES
HGF	37.1068	58.788	22.9855	0.390989	-1.3548	1.32e-09	2.45e-08	YES
TMEM35	26.9412	42.6819	16.689	0.391008	-1.35473	1.65e-05	0.000124167	YES
DOCK2	234.994	372.218	145.617	0.391215	-1.35397	8.73e-14	3.58e-12	YES
TRPC1	38.0461	60.24	23.5909	0.391615	-1.35249	1.08e-09	2.05e-08	YES
ZNF471	24.0205	38.0291	14.8965	0.391713	-1.35213	3.37e-07	3.75e-06	YES
PTGDS	319.255	505.38	198.028	0.39184	-1.35166	3.43e-08	4.71e-07	YES
CLEC5A	69.1614	109.473	42.9061	0.391934	-1.35132	1.18e-06	1.17e-05	YES
SCN4B	38.6139	61.1097	23.962	0.392114	-1.35065	6.22e-10	1.24e-08	YES
PDGFRB	2168.82	3431.55	1346.38	0.392353	-1.34978	6.31e-23	1.76e-20	YES
LZTS1	130.278	206.105	80.8912	0.392476	-1.34932	5.35e-20	7.57e-18	YES
MAF	365.784	578.591	227.179	0.392641	-1.34872	2.31e-28	5.81e-25	YES
FAM110B	36.6382	57.9075	22.7852	0.393476	-1.34565	2.02e-09	3.58e-08	YES
SCARA5	71.8833	113.585	44.7222	0.393732	-1.34471	3.11e-06	2.78e-05	YES
CNTNAP3	12.9751	20.5013	8.07314	0.393787	-1.34451	0.0066293	0.0234048	YES
ELOVL4	12.6682	20.0162	7.88238	0.393799	-1.34447	0.000171928	0.000986277	YES
CSF2RB	262.431	414.629	163.303	0.393853	-1.34427	2.19e-13	8.32e-12	YES
FILIP1L	1095.76	1731.19	681.899	0.393891	-1.34413	6.09e-25	3.7e-22	YES
TMEM119	386.471	610.092	240.824	0.394734	-1.34105	6.65e-22	1.42e-19	YES
ZIK1	11.801	18.6234	7.35748	0.395067	-1.33983	0.000234733	0.00129691	YES
GVIN1	51.2283	80.831	31.9475	0.395239	-1.3392	1.75e-10	3.92e-09	YES
ACTA2	5651.98	8912.92	3528.09	0.395839	-1.33701	2.46e-11	6.4e-10	YES
MDGA1	55.3217	87.2312	34.5385	0.395943	-1.33664	1.56e-10	3.52e-09	YES
SELP	78.5601	123.805	49.0911	0.396518	-1.33454	3.63e-09	6.07e-08	YES
GLI2	95.018	149.731	59.3826	0.396595	-1.33426	8.8e-17	6.38e-15	YES
FBLN5	347.437	547.411	217.19	0.396758	-1.33367	7.32e-17	5.5e-15	YES
PCDHA10	7.2691	11.4522	4.54457	0.396829	-1.33341	0.00457474	0.0171014	YES
LYNX1	63.1451	99.4327	39.5104	0.397358	-1.33149	7.84e-08	1e-06	YES
FAM20A	74.5055	117.308	46.6278	0.397483	-1.33104	7.17e-11	1.72e-09	YES
GEM	465.828	733.359	291.58	0.397595	-1.33063	1.51e-18	1.63e-16	YES
SMARCA1	209.5	329.733	131.191	0.39787	-1.32963	2.53e-14	1.17e-12	YES
LHFP	321.56	506.086	201.375	0.397907	-1.3295	3.62e-19	4.41e-17	YES
DOCK10	146.478	230.532	91.7322	0.397916	-1.32946	1.48e-18	1.61e-16	YES
LGI2	107.439	169.09	67.2853	0.397927	-1.32942	9.89e-09	1.52e-07	YES
CORIN	50.0204	78.6987	31.3418	0.39825	-1.32825	2.42e-08	3.41e-07	YES
SPARC	21485.6	33798.7	13465.9	0.398415	-1.32766	1.9e-17	1.68e-15	YES
GAPT	15.0757	23.7009	9.45792	0.399053	-1.32535	5.01e-05	0.00033046	YES
S100A8	118.001	185.441	74.0758	0.399457	-1.32389	0.00362533	0.0140153	YES
NUAK1	269.756	423.825	169.409	0.399714	-1.32296	1.86e-24	8.88e-22	YES
DPYSL4	14.6439	23.0038	9.19898	0.399889	-1.32233	0.0011126	0.00508974	YES
PGM5	285.905	449.04	179.652	0.40008	-1.32164	0.000132943	0.000787154	YES
GSTM5	23.5314	36.9403	14.7979	0.40059	-1.3198	6.78e-07	7.08e-06	YES
A2M	6110.83	9589.14	3845.34	0.40101	-1.31829	3.76e-23	1.18e-20	YES
WWTR1	180.304	282.912	113.474	0.401093	-1.31799	2.47e-17	2.12e-15	YES
BHLHE22	29.0784	45.6063	18.3135	0.401557	-1.31632	8.58e-08	1.09e-06	YES
PCDHGA9	24.6026	38.5821	15.4975	0.401675	-1.3159	4.5e-07	4.87e-06	YES
MMP9	1508.33	2365.21	950.223	0.40175	-1.31563	8.47e-09	1.32e-07	YES
PPP1R12B	1203.87	1887.44	758.648	0.401945	-1.31493	4.89e-07	5.25e-06	YES
DKK2	64.517	101.125	40.6738	0.402214	-1.31396	1.12e-10	2.59e-09	YES
FOXP2	38.5733	60.447	24.3267	0.402447	-1.31313	1.5e-07	1.8e-06	YES
ZNF366	16.8126	26.3326	10.6121	0.403003	-1.31114	2.3e-05	0.00016602	YES
ABCD2	8.2021	12.8335	5.18557	0.404065	-1.30734	0.00236866	0.0097715	YES
LPHN2	222.616	348.314	140.747	0.40408	-1.30729	4.9e-23	1.44e-20	YES
MAL	8.6058	13.4606	5.44377	0.404422	-1.30607	0.00193237	0.00820258	YES
CYTL1	12.0237	18.8067	7.60591	0.404426	-1.30605	0.00168309	0.00728614	YES
SYT11	236.911	370.529	149.884	0.404512	-1.30575	3.79e-23	1.18e-20	YES
NR3C1	302.513	473.121	191.394	0.404536	-1.30566	1.15e-22	2.95e-20	YES
CSF3R	175.901	275.048	111.326	0.404749	-1.3049	0.000229075	0.00126949	YES
ARMCX1	84.2225	131.681	53.3119	0.404855	-1.30452	9.61e-15	4.79e-13	YES
CHSY3	39.2862	61.417	24.8721	0.404971	-1.30411	2.61e-09	4.51e-08	YES
SGIP1	50.6091	79.1019	32.0513	0.40519	-1.30333	6.8e-11	1.64e-09	YES
ITIH3	10.0324	15.6798	6.35418	0.405247	-1.30313	0.000802653	0.00380985	YES
AKAP2	462.779	723.28	293.111	0.405252	-1.30311	3.72e-28	6.91e-25	YES
SLC1A3	92.1024	143.929	58.347	0.405388	-1.30263	3.91e-10	8.21e-09	YES
ADCY5	59.548	93.0417	37.7331	0.40555	-1.30205	2.35e-05	0.000169329	YES
STAP1	6.24286	9.75422	3.95586	0.405553	-1.30204	0.00715642	0.0250194	YES
PDE7B	26.1361	40.8261	16.5682	0.405825	-1.30107	3.73e-07	4.1e-06	YES
UNC5C	10.3866	16.2201	6.5872	0.406114	-1.30004	0.000859205	0.00404292	YES
EDIL3	198.162	309.455	125.675	0.406117	-1.30003	9.96e-22	2.02e-19	YES
ITPR1	251.617	392.912	159.589	0.406171	-1.29984	7.41e-24	3.04e-21	YES
WDFY4	134.556	209.917	85.4719	0.40717	-1.2963	8.18e-10	1.59e-08	YES
ATP2B4	1287.32	2006.49	818.905	0.408127	-1.29291	1.35e-15	7.87e-14	YES
SLITRK5	5.34121	8.32472	3.39801	0.408183	-1.29271	0.0144001	0.0450917	YES
KCNN3	24.8338	38.6967	15.8047	0.408424	-1.29186	6.93e-07	7.21e-06	YES
RAB39B	10.2346	15.9469	6.51406	0.408485	-1.29164	0.00074841	0.00358031	YES
SIRPB2	35.5554	55.3769	22.6453	0.408931	-1.29007	1.25e-08	1.88e-07	YES
IQSEC3	13.6191	21.2097	8.67525	0.409024	-1.28974	0.000120427	0.000720694	YES
OR51E2	28.1597	43.8422	17.9455	0.409321	-1.28869	0.00510609	0.0187662	YES
GZMK	43.0192	66.9687	27.4205	0.409452	-1.28823	1.55e-05	0.00011741	YES
FAM155A	24.4515	38.0471	15.5965	0.409927	-1.28656	1.06e-05	8.34e-05	YES
ADAM33	56.3192	87.6318	35.9248	0.409952	-1.28647	2.23e-09	3.92e-08	YES
RTN1	55.1812	85.8079	35.2335	0.41061	-1.28416	1.04e-10	2.42e-09	YES
FGFR1	660.877	1027.34	422.192	0.410955	-1.28295	3.19e-19	3.9e-17	YES
FAM49A	38.4836	59.8134	24.5911	0.411131	-1.28233	6.14e-09	9.82e-08	YES
ARMCX2	167.025	259.576	106.745	0.41123	-1.28198	5.8e-20	8.14e-18	YES
FSTL1	4042.61	6279.9	2585.43	0.411699	-1.28034	2.51e-25	1.74e-22	YES
KAL1	179.733	279.199	114.95	0.411713	-1.28029	4.14e-12	1.21e-10	YES
RASSF8	140.693	218.526	89.9989	0.411845	-1.27983	2.3e-14	1.09e-12	YES
CCR2	39.2686	60.9798	25.1278	0.412068	-1.27905	1.29e-08	1.92e-07	YES
LPPR4	42.3107	65.702	27.0757	0.412098	-1.27894	1.58e-09	2.86e-08	YES
AVPR1A	8.79258	13.653	5.62693	0.412139	-1.2788	0.00216717	0.00902935	YES
MEIS2	90.8161	141.017	58.1193	0.412143	-1.27878	1.83e-09	3.29e-08	YES
SLAMF9	9.73671	15.1184	6.23152	0.412181	-1.27865	0.0029684	0.0117949	YES
FAM65B	77.773	120.754	49.7785	0.412229	-1.27848	9.11e-09	1.41e-07	YES
PCDHGA12	27.6604	42.9424	17.7069	0.41234	-1.27809	2.4e-07	2.76e-06	YES
PNMA6A	17.7055	27.4835	11.3369	0.412499	-1.27754	0.00263229	0.0106792	YES
SHC4	13.2704	20.5974	8.49819	0.412586	-1.27723	0.00022225	0.00123576	YES
SYNC	118.062	183.187	75.6452	0.412941	-1.27599	9.39e-05	0.000579851	YES
DPY19L2	6.97527	10.8188	4.47189	0.413343	-1.27459	0.0057488	0.0207337	YES
FCER1A	12.8302	19.8964	8.22782	0.413533	-1.27392	0.000280332	0.00151548	YES
PTPRC	589.8	914.501	378.317	0.413687	-1.27339	2e-11	5.3e-10	YES
JAM3	317.344	492.031	203.568	0.41373	-1.27324	6.37e-21	1.07e-18	YES
RIMKLB	77.2027	119.677	49.5387	0.413937	-1.27252	1.14e-11	3.15e-10	YES
F5	245.72	380.901	157.674	0.413949	-1.27248	0.0147653	0.0460625	YES
LSAMP	72.2009	111.878	46.3588	0.414371	-1.27101	4.19e-13	1.46e-11	YES
ALPL	107.343	166.32	68.9307	0.414445	-1.27075	1.17e-05	9.12e-05	YES
ARL10	13.6121	21.0892	8.74213	0.414531	-1.27045	0.000178062	0.00101682	YES
DAAM2	189.452	293.362	121.774	0.415097	-1.26848	3.55e-20	5.25e-18	YES
ARSI	49.7425	77.0207	31.9758	0.415159	-1.26826	5.07e-08	6.69e-07	YES
ADAMTS5	116.794	180.826	75.0884	0.415252	-1.26794	1.05e-16	7.32e-15	YES
VIPR2	23.4066	36.239	15.0486	0.41526	-1.26791	2.38e-06	2.18e-05	YES
GPR174	6.68611	10.347	4.30169	0.415741	-1.26624	0.00686801	0.0241583	YES
PRKG1	58.7221	90.8641	37.7875	0.415868	-1.2658	2.02e-11	5.34e-10	YES
GLI1	81.0183	125.307	52.1723	0.416355	-1.26412	5.14e-14	2.23e-12	YES
PKD2	346.867	536.425	223.405	0.416471	-1.26371	7.86e-25	4.38e-22	YES
SORBS1	1261.36	1949.15	813.387	0.417304	-1.26083	1.59e-12	4.96e-11	YES
FYB	207.752	320.928	134.038	0.417658	-1.25961	3.25e-12	9.61e-11	YES
SEMA3D	30.2909	46.7831	19.5493	0.417871	-1.25887	0.00896033	0.0302126	YES
DACT1	269.289	415.898	173.8	0.417892	-1.2588	2.37e-13	8.85e-12	YES
AMZ1	5.96029	9.20396	3.84764	0.418042	-1.25828	0.0129483	0.0411809	YES
ITGA5	1738.28	2684.21	1122.19	0.418069	-1.25819	6.62e-15	3.37e-13	YES
NNMT	903.156	1394.42	583.191	0.418233	-1.25762	3.63e-09	6.07e-08	YES
DLC1	369.443	570.372	238.575	0.41828	-1.25746	1.45e-24	7.44e-22	YES
SV2A	65.0731	100.445	42.0347	0.418483	-1.25676	4.43e-10	9.21e-09	YES
ETS1	1321.67	2039.78	853.949	0.418648	-1.25619	8.49e-24	3.33e-21	YES
OPRL1	18.9742	29.2819	12.2607	0.418712	-1.25597	1.37e-05	0.000104559	YES
TIMD4	6.93599	10.7011	4.48374	0.418999	-1.25498	0.0060993	0.0217826	YES
ELN	1122.51	1731.48	725.884	0.419228	-1.25419	1.16e-12	3.73e-11	YES
MAPK10	25.281	38.9935	16.3498	0.419296	-1.25396	1.46e-06	1.41e-05	YES
REEP2	31.2446	48.1754	20.2172	0.419659	-1.25271	2.45e-06	2.24e-05	YES
DFNA5	77.1199	118.898	49.909	0.419762	-1.25236	6.55e-12	1.85e-10	YES
PCDHGA4	7.90987	12.1913	5.12131	0.420079	-1.25127	0.00393713	0.0150227	YES
BAI1	9.47704	14.6063	6.13624	0.420108	-1.25117	0.00137905	0.00613122	YES
PRAM1	25.8768	39.8809	16.7556	0.420141	-1.25105	1.21e-06	1.19e-05	YES
LTBP1	1422.46	2191.98	921.262	0.420288	-1.25055	5.53e-22	1.21e-19	YES
ZNF626	19.076	29.3938	12.3559	0.420357	-1.25031	2.16e-05	0.00015717	YES
ISLR	1431.22	2205.3	927.051	0.420374	-1.25025	5.74e-12	1.63e-10	YES
MSR1	355.523	547.777	230.305	0.420435	-1.25005	3.89e-10	8.18e-09	YES
CNNM1	16.0699	24.7591	10.4106	0.420475	-1.24991	0.00695589	0.0244247	YES
NXN	348.102	536.259	225.552	0.420603	-1.24947	5.37e-13	1.83e-11	YES
PLEKHH2	61.7209	95.0544	40.0103	0.42092	-1.24838	7.62e-11	1.82e-09	YES
MAFB	343.201	528.525	222.496	0.420975	-1.24819	1.42e-13	5.61e-12	YES
SCN1B	47.9294	73.8015	31.0784	0.421108	-1.24774	4.95e-10	1.01e-08	YES
BEND5	9.07983	13.9787	5.8891	0.42129	-1.24711	0.00260922	0.010607	YES
BAALC	11.0523	17.0151	7.16859	0.421308	-1.24705	0.000997413	0.00461962	YES
GPR176	65.9307	101.466	42.7857	0.421673	-1.2458	5.94e-12	1.69e-10	YES
CCL2	307.214	472.791	199.371	0.421689	-1.24575	6.39e-10	1.27e-08	YES
TRO	51.9991	80.0245	33.7457	0.421692	-1.24574	1.32e-10	3.02e-09	YES
CLIC6	101.644	156.417	65.9698	0.421756	-1.24552	3.96e-06	3.46e-05	YES
RBMS1	492.939	758.467	319.996	0.421899	-1.24503	6.05e-26	5.29e-23	YES
GPR183	137.197	211.097	89.0653	0.421915	-1.24497	2.85e-16	1.85e-14	YES
WIPF1	670.329	1031.39	435.167	0.421924	-1.24495	3.36e-27	5.63e-24	YES
NKAIN1	6.82687	10.5026	4.4328	0.422066	-1.24446	0.01212	0.0389976	YES
ADAMTSL1	76.6601	117.909	49.7943	0.422313	-1.24362	2.77e-13	1.01e-11	YES
NTN1	105.413	162.114	68.4825	0.422435	-1.2432	1.83e-10	4.07e-09	YES
SPP1	3912.14	6015.79	2542	0.422555	-1.24279	0.000548496	0.00274221	YES
SLC22A17	101.436	155.937	65.9383	0.422851	-1.24178	1.31e-12	4.15e-11	YES
RECK	108.48	166.753	70.5261	0.422937	-1.24149	1.7e-15	9.81e-14	YES
GALNTL1	22.1507	34.0405	14.4067	0.423222	-1.24051	5.81e-05	0.000378193	YES
LCA5	50.3968	77.4445	32.7802	0.423273	-1.24034	5.11e-10	1.04e-08	YES
LAMA4	1396.17	2144.61	908.703	0.423716	-1.23883	2.58e-29	7.4e-26	YES
MEF2C	235.97	362.432	153.602	0.42381	-1.23851	2.42e-21	4.41e-19	YES
MAN1C1	122.12	187.512	79.5294	0.424128	-1.23743	1.45e-16	9.9e-15	YES
BMP6	46.4028	71.2023	30.2505	0.424853	-1.23496	2.46e-07	2.82e-06	YES
MMP14	6338.23	9724.08	4132.97	0.425024	-1.23438	3e-18	2.98e-16	YES
CRMP1	99.9063	153.239	65.1695	0.425279	-1.23352	0.000334802	0.00176713	YES
ANKRD6	46.0755	70.6599	30.0633	0.425466	-1.23289	1.79e-09	3.22e-08	YES
TM6SF1	44.5469	68.2679	29.097	0.426218	-1.23034	4.04e-09	6.66e-08	YES
PCDHA6	6.15664	9.43234	4.02313	0.426525	-1.2293	0.0109338	0.0357422	YES
WNT9A	7.70513	11.8025	5.03642	0.426723	-1.22863	0.00493906	0.0182425	YES
NRP1	869.482	1331.7	568.431	0.426845	-1.22822	3.88e-20	5.61e-18	YES
CD180	59.0369	90.4063	38.6055	0.427022	-1.22762	5.56e-11	1.37e-09	YES
SNAI2	142.991	218.955	93.5146	0.427095	-1.22737	6.35e-15	3.24e-13	YES
FAM19A5	90.6711	138.81	59.3178	0.427332	-1.22657	6.44e-14	2.73e-12	YES
KLHL6	114.958	175.952	75.2322	0.427573	-1.22576	5.31e-12	1.52e-10	YES
MGC29506	248.379	380.09	162.593	0.427774	-1.22508	6.54e-06	5.4e-05	YES
CYP19A1	6.12633	9.37246	4.01207	0.42807	-1.22408	0.0128758	0.040957	YES
PIK3R5	103.048	157.643	67.4885	0.428109	-1.22395	2.15e-12	6.53e-11	YES
EHD2	1050.49	1606.28	688.493	0.428626	-1.22221	5.44e-17	4.23e-15	YES
CXCL6	74.8216	114.394	49.0475	0.42876	-1.22176	0.000817598	0.00386981	YES
ZNF418	8.21951	12.566	5.3886	0.428825	-1.22154	0.00438723	0.0165159	YES
TAGAP	105.362	161.064	69.0823	0.428912	-1.22125	7.61e-10	1.49e-08	YES
ZNF677	6.77744	10.3597	4.44428	0.428998	-1.22096	0.0102291	0.033774	YES
HHIPL1	42.8549	65.4961	28.1083	0.42916	-1.22041	6.33e-09	1.01e-07	YES
CDKL5	17.2411	26.3451	11.3115	0.42936	-1.21974	7.03e-05	0.000448816	YES
MNDA	114.339	174.646	75.0595	0.42978	-1.21833	1.13e-09	2.11e-08	YES
C5AR1	228.927	349.622	150.316	0.42994	-1.21779	2.6e-09	4.5e-08	YES
FBLN7	22.5974	34.4966	14.8472	0.430398	-1.21626	6.86e-06	5.62e-05	YES
PAPPA	85.2963	130.209	56.0438	0.430414	-1.2162	4.1e-13	1.44e-11	YES
SLC2A3	682.39	1041.69	448.373	0.430428	-1.21616	7.75e-09	1.21e-07	YES
C15orf59	13.1945	20.1408	8.67037	0.430489	-1.21595	0.000369679	0.00193393	YES
BTK	73.0926	111.566	48.0342	0.430545	-1.21576	5.41e-12	1.54e-10	YES
CD93	1064.25	1624.37	699.441	0.430592	-1.21561	7.12e-20	9.73e-18	YES
CPT1C	40.8702	62.3784	26.8616	0.430623	-1.2155	0.000102956	0.000627362	YES
GNB4	341.55	521.205	224.538	0.430807	-1.21489	8.9e-23	2.41e-20	YES
DIRAS3	16.5615	25.27	10.8894	0.430924	-1.2145	0.0127028	0.0405416	YES
KIAA0495	80.2793	122.439	52.8198	0.431396	-1.21292	1.36e-12	4.3e-11	YES
DPYD	164.41	250.729	108.188	0.431495	-1.21258	8.59e-13	2.82e-11	YES
ADAMTS2	397.523	606.188	261.616	0.431576	-1.21231	1.73e-10	3.89e-09	YES
ERG	148.201	225.979	97.5438	0.431651	-1.21206	4.47e-17	3.56e-15	YES
FAM184A	12.7661	19.4653	8.40276	0.431679	-1.21197	0.000565335	0.00281309	YES
RGS2	416.227	634.578	274.012	0.431801	-1.21156	3.51e-08	4.81e-07	YES
MXRA8	1016.96	1549.36	670.209	0.432572	-1.20899	3.92e-17	3.17e-15	YES
CHST15	328.624	500.564	216.637	0.432787	-1.20827	7.27e-14	3.06e-12	YES
SCG2	89.0821	135.69	58.7254	0.43279	-1.20826	0.000180796	0.00102863	YES
CCL13	49.8797	75.9455	32.9026	0.43324	-1.20676	0.00026741	0.00145621	YES
CNIH3	48.7351	74.1955	32.1523	0.433346	-1.20641	2.59e-09	4.48e-08	YES
SLC9A9	54.128	82.3811	35.7264	0.433672	-1.20532	4.55e-10	9.38e-09	YES
EDNRA	341.629	519.886	225.528	0.433802	-1.20489	1.13e-06	1.12e-05	YES
WNT10A	69.7599	106.117	46.0796	0.434232	-1.20346	0.000873251	0.0041042	YES
KCNJ5	14.3842	21.8765	9.50426	0.43445	-1.20274	0.000278464	0.00150782	YES
DTNA	81.0068	123.176	53.5416	0.434676	-1.20199	4.02e-06	3.51e-05	YES
CLEC10A	56.0287	85.1844	37.0392	0.434812	-1.20154	2.85e-06	2.57e-05	YES
G0S2	325.908	495.457	215.478	0.434908	-1.20122	0.000279842	0.00151357	YES
NOVA1	12.7766	19.4216	8.44862	0.435011	-1.20087	0.000635095	0.00310254	YES
ARHGEF6	209.718	318.709	138.731	0.43529	-1.19995	9.89e-17	7e-15	YES
C9orf110	45.2747	68.7819	29.9641	0.435639	-1.19879	6.66e-09	1.05e-07	YES
IL10RA	314.538	477.801	208.203	0.435752	-1.19842	1.32e-11	3.62e-10	YES
FGF2	88.8584	134.967	58.8274	0.435866	-1.19804	3.11e-05	0.000217783	YES
GFRA2	13.1282	19.9395	8.6919	0.435915	-1.19788	0.000494497	0.002499	YES
LOC401093	80.7634	122.664	53.4729	0.43593	-1.19783	2.16e-05	0.000157549	YES
CHST3	246.738	374.636	163.435	0.436249	-1.19677	9.48e-17	6.75e-15	YES
ADAMTS10	54.4502	82.6655	36.0732	0.436376	-1.19636	3.28e-10	6.97e-09	YES
COPZ2	93.0879	141.317	61.6755	0.436433	-1.19617	1.66e-13	6.46e-12	YES
RAB39	8.66367	13.1399	5.74823	0.437464	-1.19276	0.00495958	0.0183149	YES
CERCAM	752.032	1140.58	498.965	0.437467	-1.19275	2.25e-13	8.49e-12	YES
GPR124	821.703	1246.18	545.235	0.437526	-1.19256	1.48e-24	7.44e-22	YES
GPR84	30.3141	45.9581	20.125	0.437899	-1.19133	9.75e-06	7.73e-05	YES
CD28	38.0749	57.7205	25.2795	0.437964	-1.19112	6.2e-08	8.09e-07	YES
FPR1	153.357	232.401	101.874	0.438356	-1.18982	0.00152828	0.00672028	YES
GPR97	38.988	59.0818	25.9005	0.438384	-1.18973	0.00059529	0.00294028	YES
CALCRL	255.63	387.371	169.826	0.438405	-1.18966	3.29e-20	4.93e-18	YES
CHST1	60.9678	92.3862	40.5045	0.438426	-1.1896	3.08e-09	5.22e-08	YES
ITGA7	263.689	399.562	175.192	0.438461	-1.18948	1.28e-06	1.26e-05	YES
HLA-DOA	336.421	509.728	223.544	0.438555	-1.18917	0.00398001	0.0151605	YES
ABLIM3	165.794	251.152	110.2	0.438778	-1.18844	0.000123801	0.000738249	YES
NLRP3	51.6292	78.1762	34.3387	0.439247	-1.18689	1.66e-09	3.01e-08	YES
ABCC9	85.0565	128.791	56.5714	0.439249	-1.18689	1.61e-09	2.92e-08	YES
RASGRP2	54.1392	81.9663	36.0149	0.439387	-1.18644	7.24e-07	7.52e-06	YES
VIP	141.275	213.872	93.9911	0.439473	-1.18615	0.000620959	0.00304757	YES
CXorf21	23.2047	35.1286	15.4385	0.439485	-1.18611	1.18e-05	9.14e-05	YES
FXYD1	19.1573	28.9878	12.7545	0.439997	-1.18444	8.25e-05	0.000516775	YES
ARHGAP31	333.524	504.564	222.122	0.440226	-1.18368	9.48e-22	1.94e-19	YES
PTRF	2699.06	4080.95	1799.01	0.44083	-1.1817	2.99e-17	2.53e-15	YES
EVI2B	207.461	313.656	138.295	0.440911	-1.18144	1.15e-13	4.61e-12	YES
PRICKLE2	160.643	242.861	107.093	0.440962	-1.18127	6.51e-17	5.01e-15	YES
S1PR3	282.018	426.314	188.036	0.441075	-1.1809	6.69e-17	5.09e-15	YES
SIGLEC5	35.0506	52.9794	23.3733	0.441176	-1.18057	7.58e-07	7.86e-06	YES
MEIS3	93.7014	141.625	62.4882	0.441224	-1.18042	9.56e-12	2.65e-10	YES
RORA	130.917	197.852	87.3213	0.441346	-1.18002	2.2e-15	1.25e-13	YES
PDE1A	55.0106	83.1357	36.6923	0.441354	-1.17999	9.89e-10	1.89e-08	YES
FAM171B	58.8395	88.893	39.2652	0.441713	-1.17882	3.61e-07	3.99e-06	YES
KLF8	34.4157	51.9923	22.9678	0.441755	-1.17868	2.68e-07	3.03e-06	YES
A4GALT	196.564	296.911	131.207	0.441907	-1.17819	9.36e-09	1.45e-07	YES
CASS4	22.7188	34.3065	15.1715	0.442234	-1.17712	1.57e-05	0.000118627	YES
MYCT1	74.0755	111.837	49.4807	0.442436	-1.17646	1.84e-11	4.93e-10	YES
TEK	127.773	192.87	85.3737	0.442648	-1.17577	2.78e-15	1.54e-13	YES
NCAM1	90.7252	136.937	60.6264	0.442731	-1.1755	0.000267758	0.00145732	YES
ABCA1	504.243	761.008	337.007	0.442843	-1.17513	4.21e-23	1.26e-20	YES
CCR8	9.85696	14.8657	6.5947	0.44362	-1.1726	0.00330113	0.0129428	YES
PLEK	379.169	571.697	253.772	0.443893	-1.17172	9.5e-06	7.56e-05	YES
P2RY8	83.85	126.394	56.1406	0.444172	-1.17081	1.13e-09	2.12e-08	YES
CYBB	730.95	1101.39	489.679	0.444603	-1.16941	1.36e-12	4.31e-11	YES
PTPRM	338.977	510.535	227.238	0.445098	-1.16781	2.39e-21	4.4e-19	YES
TCEAL3	133.64	201.26	89.5979	0.445184	-1.16753	2.05e-15	1.17e-13	YES
CYSLTR1	17.0397	25.6505	11.4313	0.445655	-1.166	0.000168359	0.000968849	YES
AQP1	1756.63	2644.23	1178.52	0.445696	-1.16587	2.36e-11	6.18e-10	YES
FLI1	162.4	244.439	108.966	0.445779	-1.1656	9.62e-17	6.83e-15	YES
CD79B	60.5386	91.1122	40.6255	0.445884	-1.16526	0.000375214	0.00196135	YES
AXL	577.828	869.531	387.837	0.44603	-1.16479	4.94e-14	2.17e-12	YES
FAM163A	7.96603	11.9869	5.34715	0.446081	-1.16462	0.00771645	0.0265839	YES
HTRA1	1378.43	2074.19	925.275	0.44609	-1.16459	3.14e-11	8.08e-10	YES
NPR1	77.7675	116.975	52.2307	0.44651	-1.16323	1.09e-08	1.67e-07	YES
TRIM6	27.0366	40.645	18.1733	0.447123	-1.16126	5.56e-06	4.68e-05	YES
ZNF229	10.0801	15.153	6.77613	0.447181	-1.16107	0.00261347	0.0106157	YES
DYNC2H1	47.2301	70.9809	31.7608	0.447455	-1.16019	1.04e-08	1.59e-07	YES
GRP	26.251	39.4439	17.6582	0.447679	-1.15946	6.24e-06	5.17e-05	YES
VEGFC	66.8221	100.405	44.9492	0.447681	-1.15946	1.61e-10	3.62e-09	YES
PNOC	10.2304	15.3716	6.88176	0.447692	-1.15942	0.0026692	0.0108136	YES
FAM124B	16.4364	24.6939	11.0581	0.447808	-1.15905	0.000240109	0.00132225	YES
RARB	56.6851	85.1619	38.1377	0.447826	-1.15899	1.09e-09	2.06e-08	YES
ARHGAP30	322.587	484.643	217.037	0.447828	-1.15898	1.38e-10	3.14e-09	YES
CHIT1	94.1231	141.329	63.3773	0.448438	-1.15702	0.00732847	0.0255409	YES
ST6GAL2	103.667	155.574	69.8597	0.449044	-1.15507	0.00324588	0.0127411	YES
TRPV4	52.5644	78.8797	35.4249	0.4491	-1.15489	0.000493857	0.00249639	YES
EMR3	9.24878	13.8759	6.23505	0.449343	-1.15411	0.0143117	0.0448633	YES
FFAR2	51.4899	77.2427	34.7167	0.449449	-1.15377	0.00385449	0.014772	YES
PTPLAD2	99.9733	149.959	67.4166	0.449566	-1.1534	6.91e-13	2.32e-11	YES
ADAMTS4	428.886	643.174	289.316	0.449826	-1.15256	1.22e-14	6.01e-13	YES
EBF1	56.1889	84.2309	37.9246	0.450246	-1.15121	2.62e-07	2.98e-06	YES
FLNA	14561	21825.9	9829.21	0.450346	-1.15089	3.52e-10	7.44e-09	YES
CLEC4E	35.7051	53.5129	24.1066	0.450482	-1.15046	1.93e-05	0.000142353	YES
SAMD11	63.5809	95.2861	42.9308	0.450546	-1.15025	8.77e-07	8.94e-06	YES
TMEM45A	130.65	195.74	88.2566	0.450887	-1.14916	2.42e-09	4.23e-08	YES
ITIH5	405.558	607.532	274.01	0.451022	-1.14873	5.47e-08	7.18e-07	YES
GIMAP8	136.992	205.211	92.56	0.451047	-1.14865	4.31e-15	2.29e-13	YES
TPM2	2903.79	4349.4	1962.24	0.451151	-1.14832	8.63e-07	8.82e-06	YES
LDOC1	64.5877	96.7199	43.6595	0.451401	-1.14752	6.2e-10	1.24e-08	YES
TNFRSF13B	6.60307	9.88782	4.46366	0.45143	-1.14743	0.0149148	0.0464351	YES
CSF1R	683.964	1023.62	462.741	0.452063	-1.1454	2.38e-13	8.87e-12	YES
SPOCD1	56.8155	84.9809	38.4709	0.452701	-1.14337	2.06e-09	3.65e-08	YES
CTSK	1802.15	2694.19	1221.15	0.453252	-1.14162	2.22e-11	5.82e-10	YES
TSPAN18	281.779	421.179	190.986	0.453454	-1.14097	2.03e-10	4.47e-09	YES
COL6A1	6054.71	9046.61	4106.03	0.453876	-1.13963	5.83e-13	1.97e-11	YES
EYA4	7.68513	11.4819	5.21224	0.453953	-1.13938	0.0110664	0.0361169	YES
LRRC4	25.8159	38.5529	17.52	0.454442	-1.13783	0.000140639	0.000828568	YES
TNFAIP8L3	74.9109	111.85	50.8521	0.454647	-1.13718	1.14e-07	1.4e-06	YES
B4GALNT1	21.9598	32.7878	14.9074	0.454665	-1.13712	3.46e-05	0.000239974	YES
MSC	146.819	219.182	99.6878	0.454817	-1.13664	2.59e-15	1.45e-13	YES
FCGR3A	846.982	1264.19	575.25	0.455036	-1.13595	1.59e-08	2.34e-07	YES
PCDHA3	6.38425	9.52889	4.3361	0.455048	-1.13591	0.0162433	0.0499438	YES
ZNF154	16.4435	24.5421	11.1688	0.455087	-1.13578	0.000276519	0.00149769	YES
LAYN	99.9166	149.084	67.8931	0.455402	-1.13479	2.02e-12	6.19e-11	YES
SLC8A1	189.711	283.051	128.917	0.455456	-1.13461	8.31e-17	6.11e-15	YES
TCEAL7	28.0911	41.8934	19.1015	0.455954	-1.13304	6.83e-06	5.6e-05	YES
PDCD1LG2	39.7132	59.1912	27.0269	0.456603	-1.13099	2.14e-07	2.49e-06	YES
TLR1	70.6431	105.29	48.0768	0.456611	-1.13096	2.03e-10	4.47e-09	YES
C19orf59	28.5288	42.5157	19.4189	0.456747	-1.13053	0.012125	0.0390074	YES
ZNF512B	125.731	187.341	85.6044	0.456946	-1.12991	1.92e-14	9.23e-13	YES
PHACTR3	72.7616	108.355	49.5792	0.457563	-1.12796	3.71e-05	0.000254434	YES
TMCC2	29.0562	43.2579	19.8063	0.457865	-1.127	2.47e-06	2.26e-05	YES
CD300LB	13.8739	20.6545	9.45749	0.457889	-1.12693	0.000862971	0.00405778	YES
MAP9	57.0608	84.9377	38.9041	0.458031	-1.12648	6.8e-06	5.59e-05	YES
ITGAX	322.136	479.206	219.833	0.458745	-1.12424	5.76e-09	9.27e-08	YES
EVI2A	117.504	174.774	80.2033	0.458897	-1.12376	1.72e-08	2.51e-07	YES
PRPH2	10.7619	15.9998	7.35037	0.459404	-1.12216	0.00310848	0.012281	YES
CACNB4	13.9533	20.7438	9.53057	0.459441	-1.12205	0.000862656	0.00405725	YES
ANKRD35	18.6659	27.7454	12.7523	0.459617	-1.12149	0.000170099	0.000976899	YES
TRIM9	19.4512	28.9109	13.2899	0.459685	-1.12128	0.000259983	0.00141923	YES
AMIGO2	522.129	775.872	356.862	0.45995	-1.12045	2.76e-05	0.000195429	YES
COL21A1	15.6586	23.2669	10.7031	0.460015	-1.12025	0.000413914	0.00213365	YES
C5orf4	261.182	387.953	178.615	0.460403	-1.11903	9.17e-14	3.74e-12	YES
VIM	8302.03	12325.4	5681.56	0.460964	-1.11727	1.68e-19	2.16e-17	YES
ZNF532	463.397	687.884	317.184	0.461101	-1.11684	3.65e-21	6.48e-19	YES
CAV1	989.744	1469.07	677.55	0.46121	-1.11651	0.000278551	0.00150789	YES
PIK3CG	57.0295	84.6176	39.0609	0.461617	-1.11523	1.43e-08	2.13e-07	YES
PDK4	404.137	599.594	276.833	0.4617	-1.11497	2.51e-06	2.29e-05	YES
MEOX1	41.0322	60.8721	28.1102	0.461791	-1.11469	2.25e-07	2.59e-06	YES
TLR6	16.2184	24.0602	11.1108	0.461793	-1.11468	0.000449409	0.00229482	YES
MS4A7	194.129	287.982	133.001	0.461839	-1.11454	3.87e-11	9.78e-10	YES
TTC28	177.997	263.965	122.004	0.462199	-1.11342	5.92e-16	3.66e-14	YES
C11orf63	35.1537	52.1279	24.0982	0.46229	-1.11313	1.46e-06	1.41e-05	YES
ITGB2	1315.21	1950.18	901.651	0.462342	-1.11297	1.51e-09	2.76e-08	YES
IGFBP6	168.06	249.159	115.239	0.462514	-1.11243	1.45e-06	1.4e-05	YES
NFATC2	87.4765	129.68	59.9888	0.462592	-1.11219	2.43e-11	6.33e-10	YES
HCLS1	424.035	628.562	290.823	0.462679	-1.11192	6.01e-14	2.57e-12	YES
USP51	7.51713	11.1397	5.15767	0.462997	-1.11093	0.013445	0.0425049	YES
TTBK2	43.9481	65.1212	30.1577	0.463102	-1.1106	9.65e-08	1.21e-06	YES
VASH1	394.729	584.73	270.979	0.463425	-1.10959	3.1e-20	4.68e-18	YES
SEMA7A	226.25	335.047	155.389	0.463782	-1.10848	1.68e-07	2.01e-06	YES
ITM2A	135.876	201.213	93.3199	0.463786	-1.10847	1.54e-07	1.84e-06	YES
ANGPT1	55.6571	82.385	38.2488	0.46427	-1.10697	1.13e-08	1.72e-07	YES
TTLL7	19.7346	29.2115	13.5621	0.464273	-1.10695	0.000132832	0.000786727	YES
ZCCHC24	552.595	817.885	379.807	0.464377	-1.10663	8.28e-19	9.24e-17	YES
ANO5	26.6272	39.4072	18.3033	0.464466	-1.10636	0.000368703	0.00192932	YES
GJA1	633.604	937.647	435.576	0.464541	-1.10612	5.41e-14	2.33e-12	YES
RFTN1	527.549	780.583	362.745	0.46471	-1.1056	2.18e-21	4.14e-19	YES
CDKN2B	356.584	527.512	245.256	0.46493	-1.10491	2.25e-08	3.19e-07	YES
NACAD	37.3892	55.2978	25.7252	0.465211	-1.10404	6.47e-07	6.79e-06	YES
LRRC32	884.652	1308.3	608.725	0.46528	-1.10383	2.36e-21	4.38e-19	YES
FGL2	395.726	585.181	272.33	0.465378	-1.10353	2.37e-14	1.11e-12	YES
CHST11	106.402	157.328	73.2325	0.465476	-1.10322	2.06e-09	3.65e-08	YES
TPST1	121.325	179.372	83.5174	0.46561	-1.10281	3.07e-13	1.11e-11	YES
BEX4	167.439	247.545	115.265	0.465633	-1.10273	1.88e-08	2.71e-07	YES
SIGLEC1	157.463	232.781	108.408	0.465709	-1.1025	1.42e-07	1.72e-06	YES
MLLT11	58.3053	86.1553	40.1661	0.466206	-1.10096	5.16e-09	8.37e-08	YES
UNC5B	827.475	1222.6	570.121	0.466318	-1.10062	8.15e-21	1.33e-18	YES
PDGFRA	890.181	1315.2	613.363	0.466367	-1.10046	3.75e-20	5.46e-18	YES
SOCS3	1249.75	1846.33	861.199	0.466439	-1.10024	1.11e-11	3.06e-10	YES
PHYHD1	28.0541	41.4386	19.3366	0.466633	-1.09964	1.29e-05	9.92e-05	YES
RCAN2	164.071	242.247	113.154	0.467102	-1.09819	1.85e-12	5.69e-11	YES
GJC1	114.883	169.616	79.2343	0.467141	-1.09807	1.71e-09	3.08e-08	YES
ZNF542	54.2733	80.1126	37.4437	0.467388	-1.09731	1.49e-08	2.2e-07	YES
COL6A2	8587.83	12672.2	5927.61	0.467765	-1.09615	1.78e-09	3.21e-08	YES
CMKLR1	181.31	267.522	125.159	0.467847	-1.09589	3.36e-11	8.58e-10	YES
TIE1	292.585	431.638	202.018	0.468027	-1.09534	4.87e-15	2.57e-13	YES
CMTM3	439.027	647.591	303.187	0.468176	-1.09488	5.42e-17	4.23e-15	YES
SOX5	7.91053	11.6685	5.46291	0.468177	-1.09488	0.0113383	0.0368639	YES
CCR7	63.2214	93.2511	43.6626	0.468226	-1.09472	2.67e-05	0.000189991	YES
GPR116	371.92	548.428	256.958	0.468536	-1.09377	2.44e-19	3.08e-17	YES
FAM198B	897.281	1322.93	620.049	0.468694	-1.09328	2.9e-15	1.6e-13	YES
CECR1	633.716	934.196	438.009	0.468862	-1.09276	8.18e-13	2.7e-11	YES
OSR1	27.7929	40.968	19.2118	0.468947	-1.0925	0.00161806	0.00706489	YES
SDC2	799.442	1178.32	552.672	0.469034	-1.09223	3e-19	3.72e-17	YES
TLR8	46.8828	69.0904	32.4186	0.469221	-1.09166	1e-07	1.25e-06	YES
COL5A3	419.222	617.739	289.924	0.469331	-1.09132	2.5e-10	5.43e-09	YES
ACTC1	30.7946	45.3732	21.2994	0.469427	-1.09103	0.00128882	0.00578774	YES
TMEM108	9.39023	13.8349	6.49536	0.469492	-1.09083	0.00639045	0.0226571	YES
KCNJ10	17.3965	25.6265	12.0362	0.469679	-1.09025	0.00103161	0.00475607	YES
PTAFR	91.3604	134.576	63.2132	0.46972	-1.09013	4.66e-08	6.18e-07	YES
S1PR1	252.553	371.981	174.767	0.469829	-1.08979	3.19e-17	2.63e-15	YES
IRF4	96.6623	142.316	66.9276	0.470276	-1.08842	2.25e-05	0.000163009	YES
AHNAK	10802.2	15902.9	7480.12	0.470363	-1.08815	3.15e-17	2.62e-15	YES
MEX3B	47.042	69.2401	32.584	0.470594	-1.08744	7.79e-08	9.98e-07	YES
PTN	49.4433	72.772	34.2489	0.470633	-1.08733	7.16e-08	9.22e-07	YES
RHOJ	84.8727	124.881	58.8145	0.470964	-1.08631	6.63e-11	1.6e-09	YES
SESN3	71.3159	104.927	49.4247	0.471041	-1.08608	1.71e-08	2.5e-07	YES
IGFBP3	3263.95	4801.92	2262.24	0.471112	-1.08586	2.22e-05	0.000161648	YES
SLC6A1	18.0062	26.4873	12.4824	0.471259	-1.08541	0.000294092	0.0015784	YES
CACNA1H	412.094	606.103	285.732	0.471426	-1.0849	1.67e-06	1.59e-05	YES
PPP1R16B	164.396	241.783	113.992	0.471465	-1.08478	1.61e-07	1.92e-06	YES
TSPAN11	212.226	312.11	147.17	0.471532	-1.08457	5.47e-09	8.84e-08	YES
CXorf36	166.625	245.04	115.553	0.471568	-1.08446	9.95e-15	4.94e-13	YES
FEZ1	100.737	148.092	69.8941	0.471963	-1.08325	1.01e-11	2.8e-10	YES
LY9	25.3126	37.2092	17.5641	0.472036	-1.08303	2.63e-05	0.000187824	YES
VWF	2465.85	3624.63	1711.13	0.472084	-1.08289	2.01e-09	3.58e-08	YES
KIAA1755	133.355	196.022	92.5391	0.472085	-1.08288	1.81e-13	6.96e-12	YES
DOCK8	360.679	530.124	250.316	0.472185	-1.08258	2.91e-07	3.28e-06	YES
MATK	45.1924	66.422	31.3653	0.472213	-1.08249	5.27e-05	0.000345852	YES
NAV1	619.263	910.123	429.821	0.472266	-1.08233	5.22e-21	9.03e-19	YES
CD37	198.153	291.2	137.55	0.472356	-1.08205	3.84e-07	4.21e-06	YES
PDZD2	112.861	165.837	78.3566	0.472491	-1.08164	1.67e-12	5.18e-11	YES
MLC1	7.43823	10.9296	5.16425	0.472501	-1.08161	0.014654	0.0457578	YES
APBB1IP	112.827	165.758	78.3516	0.472687	-1.08104	5.82e-10	1.17e-08	YES
TFEC	61.9683	91.0333	43.0378	0.472769	-1.08079	7.84e-09	1.23e-07	YES
RUNX2	178.851	262.691	124.244	0.472968	-1.08019	6.62e-11	1.6e-09	YES
CAP2	87.7806	128.89	61.0055	0.473315	-1.07913	9.64e-11	2.26e-09	YES
GUCY1B3	208.151	305.601	144.68	0.473428	-1.07878	9.55e-16	5.76e-14	YES
PYHIN1	16.168	23.7372	11.2381	0.473437	-1.07876	0.000557729	0.00278144	YES
SPOCK2	474.797	697.012	330.065	0.473543	-1.07843	1.73e-07	2.05e-06	YES
CPXM1	329.169	483.156	228.875	0.473709	-1.07793	3.11e-11	8.01e-10	YES
ITK	61.7859	90.6559	42.9824	0.474126	-1.07666	6.35e-07	6.68e-06	YES
FPR3	317.573	465.95	220.933	0.474156	-1.07657	4.21e-12	1.22e-10	YES
LILRB4	248.226	364.168	172.712	0.474264	-1.07624	7.16e-08	9.22e-07	YES
SYCP2	21.2331	31.1447	14.7776	0.474481	-1.07558	0.0106692	0.0349968	YES
LOC644538	47.5057	69.6771	33.0651	0.474548	-1.07537	2.04e-07	2.38e-06	YES
ITGA4	279.849	410.454	194.785	0.474559	-1.07534	2.76e-17	2.35e-15	YES
C4A	2369.35	3474.35	1649.64	0.474805	-1.07459	9.25e-07	9.34e-06	YES
HTRA3	1076.15	1577.81	749.415	0.474973	-1.07408	2.15e-09	3.79e-08	YES
ARHGEF17	518.24	759.762	360.933	0.475061	-1.07382	2.24e-20	3.43e-18	YES
ITGAL	259.687	380.703	180.868	0.475091	-1.07372	2.33e-07	2.68e-06	YES
IKZF1	175.946	257.881	122.58	0.475336	-1.07298	9.57e-09	1.47e-07	YES
PLAC9	21.3505	31.2847	14.8802	0.475639	-1.07206	0.000117344	0.000705398	YES
HECW2	90.8145	133.065	63.2957	0.475674	-1.07196	3.67e-08	5e-07	YES
ITGB3	131.221	192.246	91.4741	0.475819	-1.07152	1.09e-10	2.52e-09	YES
LSP1	665.431	974.643	464.035	0.476108	-1.07064	1.39e-13	5.48e-12	YES
COL4A2	8939.24	13092.4	6234.23	0.476172	-1.07044	1.45e-17	1.33e-15	YES
FAM63B	91.5559	134.09	63.8529	0.476196	-1.07037	5.41e-11	1.34e-09	YES
FLT4	151.197	221.345	105.508	0.476667	-1.06895	4.01e-14	1.79e-12	YES
SLC11A1	173.99	254.704	121.419	0.476708	-1.06882	4.53e-05	0.000303059	YES
DYNC1I1	28.6206	41.8964	19.9738	0.476743	-1.06872	0.00683966	0.0240671	YES
LY96	43.8946	64.2482	30.638	0.47687	-1.06833	4.28e-07	4.65e-06	YES
MMRN2	313.277	458.301	218.822	0.477463	-1.06654	2.92e-16	1.89e-14	YES
OLFM1	113.555	166.095	79.3353	0.477649	-1.06598	0.000600404	0.00295826	YES
GPR68	154.542	225.906	108.06	0.478341	-1.06389	1.77e-11	4.75e-10	YES
TWIST2	13.0715	19.1068	9.14056	0.478392	-1.06374	0.00245299	0.0100574	YES
RGS9	13.2453	19.3608	9.26213	0.478397	-1.06372	0.00198715	0.00839429	YES
STAC	11.6917	17.0865	8.17795	0.47862	-1.06305	0.00401425	0.0152764	YES
ZNF331	154.583	225.91	108.127	0.478628	-1.06302	8.33e-14	3.45e-12	YES
PTGS2	396.291	578.947	277.324	0.479014	-1.06186	0.00385761	0.0147783	YES
FCGR2B	123.674	180.634	86.5745	0.479281	-1.06106	3.47e-05	0.000240397	YES
CCR1	163.459	238.7	114.453	0.479485	-1.06044	2.37e-12	7.13e-11	YES
PCDH17	134.906	196.992	94.4681	0.479554	-1.06024	6.23e-13	2.1e-11	YES
STK32B	14.4831	21.1436	10.1451	0.479819	-1.05944	0.00146281	0.00646639	YES
IL6ST	318.202	464.502	222.914	0.4799	-1.0592	1.77e-17	1.58e-15	YES
MPEG1	507.977	741.307	356.006	0.480241	-1.05817	8.91e-14	3.64e-12	YES
KRBA1	41.7425	60.9099	29.2585	0.480358	-1.05782	7.7e-07	7.96e-06	YES
FAM126A	177.942	259.647	124.727	0.480373	-1.05777	3.8e-12	1.11e-10	YES
EML1	166.82	243.372	116.959	0.480578	-1.05716	6.29e-14	2.67e-12	YES
PALLD	2471.43	3605.21	1732.98	0.480688	-1.05683	7.38e-19	8.46e-17	YES
ADAMTSL4	168.974	246.483	118.491	0.480727	-1.05671	6.04e-10	1.21e-08	YES
DUSP1	2060.16	3004.76	1444.92	0.480876	-1.05626	9.86e-11	2.3e-09	YES
ARHGAP23	525.346	766.023	368.589	0.481173	-1.05537	4.36e-05	0.000292679	YES
SAMSN1	118.709	173.086	83.2924	0.481221	-1.05523	9.58e-10	1.84e-08	YES
ANGPTL4	193.699	282.375	135.943	0.481428	-1.05461	0.000283067	0.00152682	YES
PCOLCE	984.783	1435.56	691.187	0.481477	-1.05446	5.08e-14	2.21e-12	YES
CD69	76.7889	111.926	53.9034	0.481598	-1.0541	0.00570875	0.0206206	YES
PDE6B	11.1418	16.2396	7.82147	0.48163	-1.054	0.00395159	0.0150608	YES
ADAM8	363.176	529.224	255.027	0.48189	-1.05323	8.52e-08	1.08e-06	YES
C3orf36	9.47906	13.809	6.65889	0.482214	-1.05226	0.00973188	0.032388	YES
CD1C	23.4915	34.214	16.5077	0.482485	-1.05144	8.45e-05	0.000527801	YES
LDB2	122.557	178.471	86.1396	0.482652	-1.05094	3.64e-12	1.07e-10	YES
RCSD1	160.32	233.435	112.699	0.482785	-1.05055	1.61e-12	5.02e-11	YES
DPEP2	25.8203	37.5958	18.1508	0.482789	-1.05054	4.23e-05	0.000285484	YES
MAP3K12	77.6918	113.12	54.6169	0.482824	-1.05043	6.94e-10	1.37e-08	YES
HSPG2	7486.38	10898.7	5263.87	0.48298	-1.04997	1.01e-16	7.12e-15	YES
CMAH	79.7526	116.069	56.0994	0.48333	-1.04892	4.59e-07	4.96e-06	YES
ST8SIA4	139.24	202.643	97.9444	0.483334	-1.04891	7.47e-13	2.49e-11	YES
PIK3CD	195.935	285.137	137.836	0.483404	-1.0487	3.57e-09	5.97e-08	YES
PDPN	585.204	851.603	411.695	0.483436	-1.0486	5.99e-11	1.46e-09	YES
CHI3L1	764.206	1111.85	537.783	0.483684	-1.04786	2.33e-06	2.14e-05	YES
KLF7	83.8438	121.978	59.0063	0.483745	-1.04768	3.63e-10	7.66e-09	YES
RDX	467.317	679.735	328.966	0.483962	-1.04703	1.75e-10	3.91e-09	YES
CX3CR1	21.3951	31.1195	15.0614	0.483985	-1.04696	0.000164922	0.000952895	YES
SLC16A2	129.492	188.34	91.1637	0.484037	-1.04681	1.27e-07	1.55e-06	YES
ELK3	273.886	398.347	192.823	0.484059	-1.04675	1.71e-16	1.15e-14	YES
TRPC4	12.2963	17.8715	8.66512	0.484857	-1.04437	0.0038756	0.0148331	YES
IPW	144.897	210.574	102.121	0.484966	-1.04404	1.31e-07	1.59e-06	YES
BCL2A1	112.976	164.162	79.638	0.485119	-1.04359	0.00578916	0.0208523	YES
GPX3	727.158	1056.58	512.599	0.485149	-1.0435	0.00226814	0.00940322	YES
FGR	151.517	220.092	106.853	0.485491	-1.04248	2.94e-08	4.06e-07	YES
TMEM47	305.762	443.977	215.74	0.485925	-1.04119	4.38e-08	5.85e-07	YES
C17orf107	23.0255	33.4262	16.2513	0.486183	-1.04043	0.000123058	0.000734254	YES
P2RY10	21.0356	30.5372	14.8471	0.486195	-1.04039	0.000212488	0.00119005	YES
ADRB2	12.9245	18.7557	9.12652	0.4866	-1.03919	0.00288758	0.0115423	YES
GJA5	163.415	237.108	115.418	0.486775	-1.03867	1.26e-12	4.01e-11	YES
SNED1	195.012	282.834	137.813	0.487259	-1.03724	4.98e-13	1.7e-11	YES
GRIK3	13.372	19.3909	9.45183	0.487438	-1.03671	0.00265244	0.0107522	YES
MSN	3266.37	4735.95	2309.2	0.487589	-1.03626	3.29e-22	7.58e-20	YES
HPGDS	12.9201	18.7329	9.13411	0.487597	-1.03624	0.00346397	0.0134734	YES
CCR4	19.4504	28.1961	13.7542	0.487805	-1.03562	0.000398875	0.00206834	YES
NLGN2	266.336	386.051	188.364	0.487924	-1.03527	1.35e-13	5.35e-12	YES
FLJ40330	26.4156	38.2875	18.6833	0.487975	-1.03512	0.000165169	0.000954046	YES
SAMD9	453.25	656.768	320.696	0.488294	-1.03418	0.000128418	0.00076282	YES
APBB1	174.496	252.816	123.484	0.488436	-1.03376	1.7e-12	5.27e-11	YES
EMCN	101.886	147.598	72.1134	0.488579	-1.03334	8.95e-11	2.12e-09	YES
LOC441869	37.6373	54.5131	26.6458	0.488796	-1.03269	0.000186573	0.0010576	YES
SRGN	1036.1	1499.72	734.138	0.489515	-1.03057	1.25e-05	9.66e-05	YES
KIAA0748	17.3715	25.1377	12.3132	0.489832	-1.02964	0.000716647	0.00345056	YES
GIMAP7	109.026	157.75	77.2907	0.489957	-1.02927	1.33e-10	3.04e-09	YES
HEYL	301.373	435.933	213.733	0.490289	-1.0283	1.07e-16	7.49e-15	YES
WWC2	197.082	285.036	139.796	0.490452	-1.02782	4.35e-14	1.93e-12	YES
CEP170	375.311	542.764	266.247	0.490539	-1.02756	1.99e-17	1.75e-15	YES
RBMS3	10.0751	14.5674	7.14914	0.490763	-1.0269	0.00851226	0.0289236	YES
ARHGAP28	33.3934	48.2779	23.6989	0.490885	-1.02654	1.16e-05	9.02e-05	YES
UBE2E2	108.644	157.069	77.1039	0.490894	-1.02652	6.59e-11	1.6e-09	YES
ADAMTS6	45.9982	66.4991	32.6457	0.490919	-1.02644	5.85e-07	6.18e-06	YES
ARHGAP25	137.326	198.507	97.4783	0.491058	-1.02604	1.28e-10	2.93e-09	YES
NCF2	270.329	390.72	191.916	0.491186	-1.02566	5.54e-09	8.93e-08	YES
MXRA7	1310.62	1894.08	930.602	0.491322	-1.02526	1.86e-16	1.24e-14	YES
PRSS35	8.78889	12.6988	6.24229	0.491564	-1.02455	0.0143673	0.0450168	YES
JAZF1	127.758	184.588	90.7436	0.491601	-1.02444	6.83e-12	1.92e-10	YES
CNRIP1	88.0666	127.214	62.5689	0.491838	-1.02375	6.77e-10	1.34e-08	YES
FNDC4	58.4966	84.4906	41.5663	0.491964	-1.02337	4.75e-08	6.3e-07	YES
PDE3A	198.184	286.184	140.869	0.492232	-1.02259	3.69e-05	0.000253705	YES
ALOX5AP	274.798	396.661	195.427	0.492679	-1.02128	3.04e-07	3.41e-06	YES
GIMAP4	264.209	381.232	187.991	0.493114	-1.02001	2.79e-12	8.34e-11	YES
C3AR1	196.578	283.624	139.883	0.4932	-1.01975	4.95e-11	1.23e-09	YES
P2RY13	49.859	71.9239	35.4878	0.493408	-1.01915	4.84e-07	5.21e-06	YES
CCDC102B	38.6897	55.81	27.5389	0.493441	-1.01905	3.88e-06	3.4e-05	YES
VSIG4	243.636	351.39	173.453	0.493621	-1.01853	2.16e-06	2e-05	YES
COL4A1	8418.28	12139.9	5994.35	0.493773	-1.01808	3.32e-16	2.14e-14	YES
CFL2	239.26	345.03	170.371	0.493785	-1.01805	5.32e-07	5.68e-06	YES
C1orf162	81.8543	118.013	58.3038	0.494047	-1.01728	9.43e-09	1.46e-07	YES
COL18A1	3208.52	4625.7	2285.49	0.494086	-1.01717	3.59e-13	1.27e-11	YES
STARD8	83.0413	119.712	59.1569	0.494159	-1.01695	1.39e-09	2.57e-08	YES
RASGRP4	23.0345	33.2053	16.4101	0.4942	-1.01683	0.000169483	0.000973923	YES
FRY	277.439	399.931	197.658	0.494231	-1.01674	8.9e-14	3.64e-12	YES
C8orf80	12.2847	17.7079	8.75241	0.494265	-1.01664	0.00407237	0.0154678	YES
ITGA8	26.8676	38.7264	19.1437	0.494333	-1.01644	6.07e-05	0.000393361	YES
CACNG4	120.184	173.221	85.6399	0.494398	-1.01625	0.0102722	0.0339052	YES
EGR1	3595.25	5180.46	2562.77	0.4947	-1.01538	3.55e-09	5.95e-08	YES
CPA3	157.749	227.238	112.49	0.495031	-1.01441	3.15e-08	4.35e-07	YES
NRXN2	132.679	191.1	94.6282	0.495175	-1.01399	2.75e-05	0.000194938	YES
PLCG2	174.275	250.982	124.315	0.495313	-1.01359	5.2e-09	8.43e-08	YES
NTNG2	28.3266	40.7941	20.2064	0.495326	-1.01355	3.31e-05	0.000230814	YES
NOTCH3	1742.37	2509.23	1242.89	0.495328	-1.01354	4e-14	1.79e-12	YES
NXPH3	79.6908	114.76	56.8496	0.495378	-1.0134	0.00010878	0.000659248	YES
SCARF2	220.67	317.744	157.445	0.495508	-1.01302	7.23e-09	1.14e-07	YES
MMP11	3776.91	5438.3	2694.82	0.495527	-1.01297	0.000163521	0.000945373	YES
RASGRP3	138.358	199.153	98.7609	0.495906	-1.01186	3.86e-12	1.13e-10	YES
EMP1	2248.85	3236.03	1605.89	0.496252	-1.01086	0.000178767	0.00102055	YES
KATNAL1	123.256	177.339	88.0311	0.496401	-1.01042	1.89e-11	5.07e-10	YES
RGS5	1669.22	2401.35	1192.36	0.496539	-1.01002	2.09e-09	3.68e-08	YES
CCR5	118.149	169.927	84.4254	0.496833	-1.00917	1.1e-08	1.68e-07	YES
C16orf45	134.934	194.064	96.421	0.496851	-1.00912	4.61e-12	1.33e-10	YES
GPX8	341.775	491.476	244.272	0.497017	-1.00863	2.9e-13	1.05e-11	YES
CCDC69	388.611	558.72	277.816	0.497237	-1.00799	1.88e-08	2.71e-07	YES
ASB2	88.3686	127.05	63.1748	0.497243	-1.00798	0.00024191	0.0013307	YES
ZNF568	20.2695	29.1381	14.4932	0.497399	-1.00753	0.000456484	0.00232681	YES
KIAA1949	942.963	1354.77	674.749	0.498056	-1.00562	1.57e-19	2.05e-17	YES
C6orf168	32.2668	46.3492	23.0947	0.498275	-1.00499	2.56e-05	0.000183047	YES
VPREB3	12.1807	17.4957	8.71891	0.498345	-1.00478	0.00921047	0.0309141	YES
RGL1	264.429	379.772	189.304	0.498466	-1.00443	5.58e-15	2.89e-13	YES
GNG2	200.787	288.288	143.796	0.498795	-1.00348	8.1e-14	3.36e-12	YES
EHD3	135.556	194.572	97.1174	0.499133	-1.0025	6.08e-12	1.72e-10	YES
PAPLN	189.628	272.161	135.872	0.499233	-1.00221	3.51e-12	1.03e-10	YES
F2R	961.139	1378.79	689.113	0.499794	-1.00059	4.87e-19	5.72e-17	YES
CD248	888.554	1274.62	637.102	0.499836	-1.00047	1.31e-11	3.58e-10	YES
CSGALNACT2	383.377	549.936	274.894	0.499866	-1.00039	1.29e-16	8.9e-15	YES
RAI14	691.31	991.555	495.756	0.499979	-1.00006	2.99e-18	2.98e-16	YES
LILRA2	18.6682	26.7653	13.3944	0.500441	-0.998727	0.000747505	0.00357683	NO
KLF9	481.332	690.035	345.4	0.500555	-0.998401	2.14e-12	6.53e-11	NO
NID1	1596.95	2289.29	1146.02	0.500598	-0.998274	5.69e-19	6.6e-17	NO
KIAA0754	132.207	189.517	94.8796	0.500639	-0.998157	1.31e-11	3.6e-10	NO
AKAP6	56.6164	81.1304	40.6501	0.501047	-0.996984	1.74e-07	2.07e-06	NO
LY86	48.9135	70.0871	35.1227	0.50113	-0.996744	7.41e-07	7.69e-06	NO
PRR16	50.4218	72.2482	36.2058	0.501131	-0.99674	6.2e-07	6.53e-06	NO
HAP1	9.80848	14.0484	7.04697	0.501621	-0.995329	0.0113706	0.0369476	NO
ARHGEF15	131.65	188.543	94.594	0.501711	-0.995073	1.56e-11	4.24e-10	NO
LRRN4CL	52.6739	75.4217	37.8579	0.50195	-0.994385	3.98e-07	4.35e-06	NO
COL7A1	618.803	885.945	444.809	0.502074	-0.994029	2.81e-06	2.54e-05	NO
CLIC4	2211.28	3164.83	1590.22	0.502465	-0.992906	5.11e-20	7.27e-18	NO
PLEKHO1	493.322	705.891	354.872	0.50273	-0.992145	7.4e-14	3.11e-12	NO
HECTD2	62.6218	89.604	45.0478	0.502744	-0.992105	9.14e-08	1.15e-06	NO
TNFSF11	79.7979	114.143	57.4283	0.503125	-0.991011	7.53e-09	1.18e-07	NO
CD33	31.5295	45.0943	22.6946	0.50327	-0.990596	3.37e-05	0.000234097	NO
BTLA	11.3124	16.1767	8.14413	0.503447	-0.990088	0.00691774	0.0242992	NO
WNT2	223.741	319.925	161.095	0.50354	-0.989822	2.87e-11	7.43e-10	NO
LCP1	1530.98	2188.82	1102.51	0.503699	-0.989366	9e-10	1.73e-08	NO
ENPP2	407.657	582.801	293.582	0.503743	-0.989239	0.000316618	0.00168533	NO
SLA	252.115	360.345	181.623	0.504025	-0.988433	1.21e-10	2.78e-09	NO
ELTD1	235.972	337.088	170.114	0.504658	-0.986621	5.49e-14	2.36e-12	NO
THY1	2772.42	3959.95	1998.96	0.504796	-0.986228	4e-16	2.52e-14	NO
MAGEE1	36.1403	51.618	26.0594	0.504852	-0.986069	1.2e-05	9.29e-05	NO
P2RY14	44.7376	63.8949	32.2601	0.504892	-0.985952	1.19e-05	9.23e-05	NO
EFEMP2	616.814	880.827	444.858	0.505046	-0.985514	6.79e-12	1.91e-10	NO
HDGFRP3	262.476	374.794	189.321	0.505132	-0.985268	1.12e-10	2.58e-09	NO
LRRC17	35.6047	50.8395	25.6821	0.50516	-0.985187	4.66e-05	0.000310638	NO
LILRB3	71.3792	101.918	51.4887	0.505197	-0.985083	1.45e-06	1.4e-05	NO
SCHIP1	100.496	143.493	72.4921	0.505197	-0.985083	6.7e-10	1.33e-08	NO
TNFSF13B	42.4823	60.6374	30.6575	0.505587	-0.983969	4e-06	3.5e-05	NO
FGD5	317.212	452.732	228.945	0.505697	-0.983654	4.82e-12	1.39e-10	NO
IL21R	71.3773	101.82	51.5495	0.506281	-0.981989	1.09e-06	1.09e-05	NO
CAND2	25.8582	36.876	18.6822	0.506623	-0.981016	0.000125989	0.000750181	NO
SHISA4	91.6441	130.667	66.2277	0.506842	-0.980393	1.57e-09	2.86e-08	NO
LRRC8C	163.089	232.524	117.865	0.506894	-0.980245	3.26e-12	9.63e-11	NO
NCKAP1L	277.875	396.162	200.832	0.506944	-0.980102	1.03e-09	1.95e-08	NO
MS4A14	15.189	21.6491	10.9815	0.507251	-0.979228	0.00246183	0.0100854	NO
ZNF853	124.277	177.034	89.915	0.507896	-0.977394	6.41e-10	1.28e-08	NO
CPZ	285.189	406.193	206.378	0.508077	-0.976881	2.7e-10	5.83e-09	NO
HOPX	271.506	386.587	196.551	0.508426	-0.975889	2.14e-05	0.000155946	NO
CLEC7A	104.011	148.087	75.3046	0.508518	-0.97563	2.81e-08	3.91e-07	NO
C14orf37	52.2824	74.4324	37.8557	0.508592	-0.97542	6.38e-07	6.7e-06	NO
EFHD1	57.4841	81.8349	41.624	0.508634	-0.975301	5.21e-06	4.42e-05	NO
DYSF	376.897	536.47	272.965	0.508817	-0.97478	1.3e-14	6.39e-13	NO
LBH	1235.7	1758.69	895.066	0.508938	-0.974437	1.86e-17	1.65e-15	NO
PLAT	1246.05	1773.41	902.575	0.50895	-0.974403	1.45e-06	1.4e-05	NO
CLU	1408.25	2004.12	1020.16	0.509029	-0.974179	0.000427958	0.00219534	NO
LCP2	315.156	448.472	228.325	0.509117	-0.973931	3.87e-08	5.24e-07	NO
CD4	734.453	1045.02	532.174	0.509245	-0.973567	7.59e-12	2.12e-10	NO
PCDH12	181.129	257.66	131.282	0.509518	-0.972796	1.37e-12	4.34e-11	NO
NDN	201.952	287.278	146.378	0.509535	-0.972746	1.52e-12	4.77e-11	NO
NID2	578.335	822.669	419.197	0.509557	-0.972684	2.61e-15	1.45e-13	NO
CAV2	419.216	596.274	303.896	0.509658	-0.9724	0.00620964	0.0221348	NO
SIGLEC9	35.5135	50.4962	25.755	0.510039	-0.971321	1.86e-05	0.000137441	NO
MMP1	2747.07	3905.64	1992.47	0.510152	-0.971	0.00411708	0.0156026	NO
CYYR1	127.155	180.718	92.2694	0.510572	-0.969814	9.45e-11	2.22e-09	NO
WBSCR17	24.2256	34.4226	17.5841	0.51083	-0.969086	0.000183551	0.00104223	NO
TMEM156	12.3614	17.5638	8.973	0.51088	-0.968943	0.00651766	0.0230431	NO
C5orf41	194.585	276.419	141.285	0.511125	-0.968252	1.01e-12	3.29e-11	NO
ZDBF2	51.0448	72.5042	37.068	0.511253	-0.96789	2.71e-05	0.000192355	NO
SLAMF8	318.774	452.71	231.538	0.511449	-0.967337	9.85e-10	1.88e-08	NO
ZSCAN18	272.687	387.224	198.088	0.511559	-0.967027	3.95e-10	8.3e-09	NO
EPB41L3	296.961	421.648	215.75	0.511683	-0.966677	2.35e-06	2.16e-05	NO
PCSK5	104.523	148.396	75.9482	0.511795	-0.966363	5.81e-10	1.17e-08	NO
PNCK	31.8616	45.2351	23.1513	0.511799	-0.96635	0.00558207	0.0202303	NO
LAIR1	254.164	360.716	184.765	0.512218	-0.965171	4.52e-10	9.35e-09	NO
PMP22	1020.25	1447.51	741.963	0.51258	-0.964152	5.91e-13	2e-11	NO
TIGIT	56.1377	79.625	40.84	0.512904	-0.963238	8.1e-06	6.54e-05	NO
ARHGAP24	99.7144	141.391	72.5695	0.513252	-0.96226	1.4e-09	2.57e-08	NO
NINL	185.461	262.974	134.976	0.513269	-0.962214	6.02e-05	0.000390325	NO
PALM2-AKAP2	714.113	1012.3	519.899	0.513581	-0.961336	3.03e-17	2.54e-15	NO
LGI4	84.5584	119.838	61.5801	0.51386	-0.960553	7.75e-05	0.000488497	NO
ITGAV	2056.82	2914.3	1498.34	0.514134	-0.959783	8.94e-19	9.91e-17	NO
HSPB2	43.057	60.9903	31.3768	0.514455	-0.958882	4.15e-06	3.61e-05	NO
BANK1	47.5862	67.4037	34.6788	0.514494	-0.958774	0.000203342	0.0011449	NO
FZD4	347.464	492.131	253.239	0.514577	-0.958542	6.19e-15	3.18e-13	NO
CYTH4	196.485	278.229	143.244	0.514841	-0.957801	2.6e-08	3.64e-07	NO
CCL8	34.2862	48.5464	24.9982	0.514935	-0.957539	0.002529	0.0103311	NO
PPAPDC3	28.5574	40.4261	20.8272	0.515193	-0.956816	9.11e-05	0.00056427	NO
CD86	145.881	206.494	106.403	0.515284	-0.95656	4.71e-09	7.69e-08	NO
LOC96610	18493	26167	13494.8	0.515718	-0.955344	0.00142194	0.00630512	NO
SIGLEC10	142.545	201.65	104.048	0.515985	-0.954598	9.55e-11	2.24e-09	NO
STC1	340.125	481.151	248.273	0.515997	-0.954565	5.37e-10	1.09e-08	NO
KDR	386.456	546.633	282.131	0.516124	-0.954211	4.23e-15	2.26e-13	NO
DUSP5	497.057	703.059	362.884	0.51615	-0.954138	3.01e-05	0.000211449	NO
RFTN2	34.3327	48.5429	25.0773	0.5166	-0.952879	3.72e-05	0.000255033	NO
WAS	130.765	184.728	95.6188	0.51762	-0.950034	4.46e-10	9.24e-09	NO
IL16	229.209	323.6	167.73	0.518326	-0.948068	1e-08	1.54e-07	NO
HS3ST3A1	33.8078	47.7236	24.7442	0.51849	-0.947613	4.35e-05	0.000292281	NO
TLR2	159.995	225.832	117.115	0.518593	-0.947327	6.98e-08	9.02e-07	NO
CUBN	11.3393	16.0051	8.3004	0.518611	-0.947275	0.0104193	0.0343003	NO
SYDE1	244.345	344.844	178.889	0.518752	-0.946882	2.86e-13	1.04e-11	NO
CD34	603.489	851.522	441.941	0.519002	-0.946189	2.61e-16	1.71e-14	NO
KCNAB1	22.4672	31.6954	16.4567	0.519215	-0.945596	0.00162739	0.00709856	NO
BHLHE41	384.835	542.893	281.89	0.519237	-0.945536	7.53e-05	0.000476343	NO
GYPC	176.71	249.14	129.535	0.51993	-0.943611	2.06e-10	4.53e-09	NO
FAIM3	113.735	160.336	83.3834	0.520053	-0.943268	0.000258424	0.00141188	NO
SLFN11	298.87	421.322	219.116	0.520067	-0.943231	1.84e-09	3.3e-08	NO
TM4SF19	16.8208	23.7116	12.3327	0.520114	-0.9431	0.00220807	0.00917501	NO
RGS1	595.354	839.076	436.614	0.520352	-0.942441	1.6e-08	2.35e-07	NO
CTF1	29.079	40.9809	21.3271	0.520414	-0.942268	0.000160676	0.000933196	NO
CSPG4	540.295	761.383	396.297	0.520496	-0.942041	2.57e-07	2.92e-06	NO
GAB3	49.5939	69.8514	36.3999	0.521105	-0.940353	2.62e-06	2.39e-05	NO
MS4A4A	134.443	189.349	98.6827	0.521169	-0.940176	5.03e-07	5.4e-06	NO
NMUR1	28.4804	40.1112	20.905	0.521177	-0.940154	0.000111338	0.00067306	NO
SLC45A1	20.23	28.4867	14.8524	0.521381	-0.939591	0.000997864	0.00462064	NO
MEFV	16.6484	23.4422	12.2235	0.521433	-0.939447	0.00283683	0.011362	NO
CAMK4	10.0893	14.2044	7.40903	0.521602	-0.93898	0.0161762	0.0497681	NO
CLEC1A	24.7691	34.8714	18.1893	0.52161	-0.938955	0.000367718	0.00192567	NO
IKZF2	69.6696	98.0717	51.1708	0.521769	-0.938516	1.38e-07	1.68e-06	NO
CHST10	56.6888	79.7972	41.6379	0.521797	-0.938441	9.98e-07	9.99e-06	NO
KIF17	12.5445	17.6513	9.21837	0.522248	-0.937193	0.0073761	0.0256668	NO
CSGALNACT1	203.206	285.898	149.347	0.522381	-0.936826	3.46e-06	3.06e-05	NO
LPL	227.585	320.188	167.271	0.522416	-0.936728	0.00264898	0.0107404	NO
CMYA5	14.4764	20.3653	10.6409	0.5225	-0.936496	0.00481582	0.0178432	NO
MAOB	182.523	256.754	134.175	0.522583	-0.936267	0.00588013	0.0211189	NO
PARD3B	97.4792	137.12	71.6603	0.52261	-0.936194	5.02e-09	8.15e-08	NO
TBX15	16.5246	23.2387	12.1516	0.522903	-0.935386	0.00294259	0.0117039	NO
KLHL5	304.547	428.266	223.967	0.522962	-0.935223	1.27e-13	5.05e-12	NO
MFGE8	1741.23	2448.18	1280.78	0.523155	-0.93469	1.27e-11	3.48e-10	NO
ROR1	27.2997	38.3635	20.0937	0.523771	-0.932992	0.000251626	0.00137811	NO
ADAMTS8	32.1887	45.2304	23.6944	0.523861	-0.932745	0.000596623	0.00294477	NO
KCND3	20.23	28.4187	14.8966	0.524184	-0.931854	0.0010946	0.00501193	NO
ALDH1L2	172.937	242.89	127.375	0.524413	-0.931224	6.58e-06	5.42e-05	NO
DOCK4	160.727	225.722	118.395	0.524517	-0.930938	4.7e-11	1.17e-09	NO
MCTP1	74.7319	104.951	55.05	0.524532	-0.930898	1.77e-07	2.09e-06	NO
TCF21	128.063	179.837	94.3408	0.524589	-0.930739	4.15e-10	8.67e-09	NO
SAMD4A	277.596	389.804	204.513	0.524656	-0.930556	2.34e-13	8.77e-12	NO
FAM101B	296.675	416.512	218.623	0.524889	-0.929917	1.5e-13	5.9e-12	NO
MGAT3	303.931	426.665	223.993	0.524986	-0.92965	4.22e-06	3.67e-05	NO
HK3	108.301	151.932	79.8838	0.525788	-0.927448	7.3e-06	5.95e-05	NO
NFAM1	160.004	224.431	118.042	0.52596	-0.926976	3.12e-10	6.66e-09	NO
ITGA10	15.5783	21.8509	11.4929	0.525967	-0.926955	0.00376496	0.0144675	NO
LILRB1	92.0493	129.104	67.9147	0.526045	-0.926742	1.21e-08	1.83e-07	NO
TRAT1	11.2626	15.7861	8.31637	0.526814	-0.924633	0.0123657	0.0396548	NO
NAPSB	73.2489	102.658	54.0941	0.526933	-0.92431	1.41e-06	1.37e-05	NO
TMOD2	174.117	243.835	128.709	0.527853	-0.921791	3.46e-11	8.83e-10	NO
PLCL1	42.5437	59.5743	31.4514	0.527936	-0.921566	1.46e-05	0.000111226	NO
ST3GAL1	651.468	912.176	481.664	0.528039	-0.921284	1.87e-08	2.7e-07	NO
FLJ42709	36.3902	50.9528	26.9054	0.528044	-0.921269	4.27e-05	0.000287276	NO
ROBO1	527.578	738.7	390.071	0.528051	-0.921251	6.28e-13	2.11e-11	NO
CGNL1	164.238	229.937	121.447	0.528177	-0.920907	1.63e-08	2.39e-07	NO
PDE4B	275.08	385.103	203.42	0.528224	-0.92078	9.63e-05	0.000593373	NO
PARP15	16.9706	23.7566	12.5508	0.528308	-0.92055	0.00268728	0.0108693	NO
KANK2	1177.59	1648.37	870.958	0.528375	-0.920365	2.37e-11	6.21e-10	NO
HLA-DQA1	1183.55	1656.64	875.416	0.528428	-0.920222	0.000388352	0.00201951	NO
EMB	431.978	604.57	319.566	0.528584	-0.919794	9.02e-07	9.18e-06	NO
LOC441204	10.9599	15.3361	8.1096	0.528792	-0.919227	0.0141397	0.0444493	NO
GIMAP6	224.35	313.922	166.01	0.528825	-0.919137	1.6e-11	4.33e-10	NO
CD38	60.6312	84.8225	44.8751	0.529047	-0.918532	0.00120615	0.00547033	NO
PTGIR	36.9314	51.6666	27.3341	0.529049	-0.918527	3.67e-05	0.000251885	NO
DIXDC1	291.701	408.081	215.9	0.529062	-0.91849	3.69e-13	1.3e-11	NO
TIAM1	76.8424	107.498	56.8761	0.529091	-0.918411	0.000100933	0.000616715	NO
POU2AF1	182.422	255.144	135.056	0.529334	-0.91775	0.00170819	0.0073646	NO
AFAP1L1	117.167	163.867	86.7511	0.529398	-0.917574	1.71e-09	3.08e-08	NO
SEMA6B	190.744	266.732	141.251	0.52956	-0.917134	3.27e-10	6.95e-09	NO
PRDM1	445.344	622.496	329.962	0.530063	-0.915766	2.32e-14	1.09e-12	NO
CD53	547.703	765.547	405.818	0.530102	-0.915659	3.86e-08	5.22e-07	NO
SH2D1A	29.1316	40.7116	21.5893	0.530297	-0.915127	0.000168296	0.000968765	NO
LRMP	53.3985	74.6135	39.5809	0.530479	-0.914631	0.000902826	0.00422441	NO
PODNL1	127.244	177.783	94.3271	0.530574	-0.914373	1.24e-07	1.52e-06	NO
GLIS3	89.3674	124.851	66.2562	0.530681	-0.914084	9.72e-06	7.71e-05	NO
STAB1	854.517	1193.64	633.642	0.530849	-0.913626	1.84e-09	3.3e-08	NO
TNFSF12	266.163	371.792	197.366	0.53085	-0.913625	8.01e-13	2.65e-11	NO
MIAT	160.5	224.192	119.016	0.530869	-0.913573	0.00163805	0.00713756	NO
TGFB1I1	548.146	765.639	406.489	0.530915	-0.913447	1.46e-12	4.59e-11	NO
NFATC1	151.518	211.589	112.393	0.531184	-0.912716	9.66e-07	9.71e-06	NO
CSF1	289.703	404.463	214.959	0.531467	-0.911947	4.34e-13	1.5e-11	NO
SIGLEC7	32.9466	45.9867	24.4533	0.531747	-0.911187	9.41e-05	0.000580797	NO
ZNF793	32.2113	44.9552	23.9109	0.531883	-0.910819	0.000102866	0.000627004	NO
CD109	373.137	520.764	276.986	0.531883	-0.910818	0.0122823	0.0394376	NO
PTCH2	24.7213	34.4984	18.3533	0.532005	-0.910489	0.000401851	0.00208109	NO
C1orf38	323.37	451.158	240.14	0.532274	-0.90976	2.19e-12	6.61e-11	NO
RAB34	302.067	421.423	224.329	0.532314	-0.90965	1.79e-10	3.99e-09	NO
GPR161	81.9964	114.38	60.9044	0.532474	-0.909218	4.19e-08	5.62e-07	NO
LILRA6	65.5745	91.4453	48.7244	0.532826	-0.908264	7.48e-05	0.000473985	NO
KCTD12	1144.4	1595.52	850.577	0.533104	-0.907512	2.9e-08	4.02e-07	NO
LILRB2	131.843	183.741	98.0412	0.533582	-0.906217	3.29e-08	4.53e-07	NO
TICAM2	52.5345	73.2008	39.0742	0.533795	-0.905642	4.05e-06	3.54e-05	NO
TSC22D3	1025.88	1429.39	763.069	0.53384	-0.90552	8.44e-09	1.32e-07	NO
EVL	403.087	561.537	299.885	0.534043	-0.904971	1.1e-09	2.07e-08	NO
LATS2	368.96	513.774	274.641	0.534556	-0.903587	1.61e-13	6.28e-12	NO
ZNF772	42.1014	58.6218	31.3415	0.53464	-0.903362	3.06e-05	0.000215016	NO
FAM150A	41.6996	58.0604	31.0435	0.534675	-0.903265	2.7e-05	0.000192179	NO
CYTIP	157.287	218.814	117.214	0.535676	-0.900566	2.25e-08	3.19e-07	NO
RAI2	154.795	215.276	115.402	0.536067	-0.899515	5.95e-07	6.28e-06	NO
FBXL22	27.0374	37.5963	20.1603	0.536231	-0.899074	0.000376914	0.00196819	NO
APLNR	473.938	658.882	353.481	0.536486	-0.898387	4.38e-11	1.1e-09	NO
NCRNA00087	11.6158	16.1485	8.66363	0.536497	-0.898359	0.0129558	0.0411985	NO
THBD	315.343	438.383	235.206	0.53653	-0.89827	5.18e-13	1.77e-11	NO
CDC42EP3	386.696	537.369	288.56	0.536987	-0.897041	1.77e-13	6.82e-12	NO
FLT1	613.871	852.867	458.209	0.537258	-0.896314	7.95e-15	4e-13	NO
C6orf204	13.1803	18.3103	9.83899	0.537346	-0.896076	0.00898276	0.0302712	NO
TNFRSF8	19.4534	27.0233	14.5229	0.537421	-0.895874	0.00195656	0.00829299	NO
FRZB	306.74	426.098	229	0.537436	-0.895836	0.000114763	0.00069154	NO
MAGI2	53.0764	73.67	39.6634	0.538393	-0.893267	4.74e-06	4.07e-05	NO
CDH5	564.208	783.119	421.628	0.538396	-0.893261	7.29e-13	2.43e-11	NO
RHOH	85.9533	119.246	64.2692	0.538963	-0.891743	4.2e-05	0.000283667	NO
DIP2C	338.738	469.812	253.367	0.539294	-0.890856	3.07e-13	1.11e-11	NO
SH3BP5	368.829	511.506	275.901	0.539389	-0.890601	1.78e-13	6.86e-12	NO
SVIL	1524.88	2114.5	1140.85	0.539538	-0.890204	1.48e-14	7.18e-13	NO
RND2	11.4192	15.8309	8.54581	0.539818	-0.889455	0.012617	0.0403318	NO
EDN1	448.569	621.541	335.91	0.540446	-0.887776	1.07e-07	1.33e-06	NO
FNBP1	716.186	992.338	536.324	0.540465	-0.887727	6.29e-15	3.22e-13	NO
GABARAPL1	545.629	755.865	408.699	0.540704	-0.88709	3.28e-08	4.51e-07	NO
SLFN12	31.2205	43.2486	23.3863	0.540741	-0.88699	0.000221329	0.00123235	NO
LAMB2	2016.98	2793.88	1510.98	0.540819	-0.886783	2.26e-14	1.07e-12	NO
FOXF1	305.536	423.12	228.951	0.541102	-0.886026	1.83e-12	5.65e-11	NO
CD27	102.902	142.494	77.1157	0.541186	-0.885805	1.92e-05	0.00014131	NO
PDE5A	432.516	598.787	324.221	0.541463	-0.885066	1.8e-09	3.23e-08	NO
GIPC3	59.5827	82.4663	44.6783	0.541776	-0.884232	2.47e-06	2.26e-05	NO
LOC344595	25.1521	34.7974	18.87	0.542284	-0.88288	0.000798159	0.00379121	NO
ADAMTS7	186.261	257.665	139.755	0.542388	-0.882603	8.24e-11	1.96e-09	NO
HYDIN	13.2319	18.2973	9.93269	0.54285	-0.881374	0.0102106	0.0337242	NO
DKK3	1216.36	1681.63	913.318	0.543114	-0.880674	1.22e-15	7.22e-14	NO
FAM46B	35.364	48.8906	26.554	0.543132	-0.880626	0.00608314	0.0217326	NO
LAPTM5	2495.18	3449.09	1873.89	0.5433	-0.88018	5.45e-10	1.11e-08	NO
CPE	787.785	1088.95	591.633	0.543307	-0.880161	7.32e-05	0.000464967	NO
PCDHGC3	900.37	1244.57	676.187	0.54331	-0.880153	6.95e-14	2.93e-12	NO
RASL12	146.171	202.032	109.788	0.543416	-0.87987	1.51e-08	2.24e-07	NO
KCNJ8	103.37	142.824	77.6725	0.543835	-0.878758	2.42e-08	3.41e-07	NO
GP1BA	12.0007	16.5781	9.0193	0.544048	-0.878195	0.0124333	0.0398487	NO
SH3PXD2A	1963.54	2712.44	1475.77	0.544075	-0.878122	2.17e-16	1.43e-14	NO
TRPC6	27.7854	38.3777	20.8865	0.544235	-0.877699	0.000500099	0.00252286	NO
FAM20C	535.96	740.24	402.909	0.544296	-0.877538	6.73e-11	1.62e-09	NO
PLAU	1577.54	2178.51	1186.13	0.544466	-0.877086	1.9e-08	2.73e-07	NO
TREM2	133.899	184.891	100.686	0.544572	-0.876804	4.33e-05	0.000290815	NO
ST3GAL6	29.1946	40.3016	21.9604	0.544901	-0.875933	0.000387694	0.00201661	NO
FBN2	109.558	151.219	82.424	0.545064	-0.875503	2.06e-08	2.94e-07	NO
MFRP	544.042	750.882	409.324	0.545124	-0.875344	3.27e-12	9.63e-11	NO
NLRP1	170.935	235.912	128.615	0.545182	-0.875191	0.00015568	0.000908646	NO
FMNL1	338.6	467.218	254.829	0.545417	-0.874567	1.26e-09	2.34e-08	NO
HS3ST2	20.077	27.6935	15.1163	0.545842	-0.873444	0.00263337	0.0106814	NO
LOXL2	1428.5	1970.35	1075.58	0.545883	-0.873336	1.78e-10	3.96e-09	NO
ATP8B4	36.7716	50.7192	27.6873	0.545893	-0.87331	0.000103204	0.000628682	NO
CC2D2A	136.642	188.437	102.908	0.546112	-0.872732	3.54e-09	5.94e-08	NO
PDGFD	109.396	150.862	82.3879	0.546114	-0.872727	2.4e-08	3.38e-07	NO
C14orf139	41.2876	56.9318	31.0984	0.54624	-0.872394	4.07e-05	0.000275971	NO
DLG4	109.849	151.468	82.7416	0.546266	-0.872324	1.3e-08	1.94e-07	NO
TFPI	347.678	479.339	261.924	0.546428	-0.871897	1.63e-05	0.000122494	NO
DENND5A	542.203	747.498	408.491	0.546478	-0.871765	5.82e-14	2.49e-12	NO
PLSCR4	321.653	443.426	242.34	0.546519	-0.871657	3.16e-12	9.39e-11	NO
NDRG4	74.3358	102.472	56.0101	0.546588	-0.871473	2.84e-06	2.56e-05	NO
CD226	13.7176	18.9093	10.3362	0.546622	-0.871385	0.0110906	0.0361722	NO
SYNPO	1363.41	1879.35	1027.37	0.546663	-0.871275	4.76e-15	2.51e-13	NO
DTX3	165.411	228	124.646	0.546692	-0.871199	4.79e-10	9.83e-09	NO
AASS	103.142	142.118	77.7563	0.547123	-0.870063	3.47e-08	4.75e-07	NO
GPRC5B	190.617	262.545	143.769	0.547597	-0.868813	1.61e-09	2.92e-08	NO
CDH23	22.4831	30.9555	16.9649	0.548042	-0.867642	0.000762183	0.00364013	NO
OLFML3	480.849	662.043	362.835	0.548053	-0.867613	4.65e-06	3.99e-05	NO
CLEC14A	205.443	282.802	155.059	0.548295	-0.866977	1.02e-10	2.38e-09	NO
KIF3C	244.424	336.382	184.53	0.548573	-0.866245	1.76e-11	4.72e-10	NO
CCDC136	33.6008	46.2338	25.3727	0.548791	-0.865671	0.000182352	0.0010366	NO
GIMAP1	58.9802	81.1371	44.549	0.549058	-0.864968	3.48e-06	3.08e-05	NO
HDC	18.6171	25.6096	14.0628	0.549122	-0.864801	0.00362402	0.0140145	NO
CCDC85A	13.6745	18.8044	10.3333	0.549518	-0.863762	0.0104007	0.0342561	NO
GPR162	28.7625	39.5525	21.7348	0.549519	-0.86376	0.000320443	0.00170208	NO
STX11	67.8037	93.2311	51.2424	0.549628	-0.863472	1.54e-06	1.48e-05	NO
TYRP1	18.3552	25.2379	13.8724	0.549664	-0.863378	0.00423523	0.0160111	NO
C7orf10	37.5106	51.5538	28.3641	0.550183	-0.862016	9.4e-05	0.000580272	NO
GPM6B	41.939	57.6187	31.7265	0.550628	-0.86085	6.55e-05	0.000421281	NO
VASN	257.772	354.104	195.029	0.550768	-0.860484	6.24e-09	9.94e-08	NO
PER1	476.08	653.674	360.41	0.551361	-0.858931	1.26e-08	1.88e-07	NO
OXTR	52.9185	72.6553	40.0636	0.551421	-0.858773	0.00280903	0.0112664	NO
FOXP3	63.4477	87.0996	48.0429	0.551586	-0.858341	2.72e-06	2.47e-05	NO
MYO1F	304.989	418.649	230.96	0.551679	-0.8581	1.64e-09	2.98e-08	NO
HLX	141.727	194.526	107.339	0.551795	-0.857796	2.66e-09	4.58e-08	NO
FSTL3	573.445	787.024	434.338	0.551874	-0.857589	2.86e-06	2.57e-05	NO
HCK	297.448	408.171	225.333	0.552055	-0.857116	1.38e-08	2.05e-07	NO
RASSF5	295.866	405.997	224.136	0.552064	-0.857091	2.66e-09	4.58e-08	NO
FAM124A	18.057	24.7748	13.6816	0.552239	-0.856635	0.00480494	0.0178068	NO
BMPR2	1308.61	1795.35	991.591	0.552309	-0.856452	7.47e-15	3.77e-13	NO
ADAM28	97.3716	133.583	73.7865	0.552365	-0.856307	8.31e-06	6.69e-05	NO
PDLIM4	198.383	272.134	150.347	0.552474	-0.856021	2.51e-07	2.86e-06	NO
SPN	161.442	221.274	122.472	0.553486	-0.853383	1.8e-07	2.13e-06	NO
CPM	348.696	477.818	264.597	0.553762	-0.852662	3.83e-06	3.36e-05	NO
RUNDC2A	21.533	29.5045	16.341	0.553847	-0.852439	0.0018078	0.00772681	NO
C8orf42	44.6852	61.2026	33.9272	0.554343	-0.85115	0.000695966	0.00335824	NO
IDS	1873.54	2566	1422.54	0.554379	-0.851056	3.54e-15	1.9e-13	NO
TAL1	27.7844	38.0421	21.1033	0.554736	-0.850127	0.000513017	0.00258349	NO
DST	1944.79	2662.71	1477.2	0.554774	-0.850028	5.22e-15	2.74e-13	NO
DAPK1	453.039	620.233	344.143	0.554861	-0.849802	0.000538592	0.00270009	NO
GULP1	187.479	256.624	142.443	0.555065	-0.849272	0.000283113	0.00152682	NO
FHOD3	141.436	193.514	107.517	0.555606	-0.847867	5.79e-07	6.14e-06	NO
TBX18	44.7101	61.166	33.9921	0.555735	-0.84753	0.010333	0.0340598	NO
TMEM22	39.0747	53.4297	29.7251	0.55634	-0.845962	0.00115847	0.00527669	NO
PDGFB	345.501	472.385	262.86	0.556454	-0.845667	5.33e-12	1.52e-10	NO
CD209	131.771	180.149	100.263	0.556554	-0.845406	4.46e-06	3.85e-05	NO
MAP4K1	81.2062	110.988	61.8089	0.556897	-0.844518	0.000137646	0.000812362	NO
NLGN3	21.2906	29.0967	16.2064	0.556985	-0.844289	0.00197985	0.00837119	NO
LRP1	8280.05	11315.6	6302.99	0.55702	-0.844199	2.75e-13	1.01e-11	NO
TAOK1	230.056	314.345	175.158	0.557214	-0.843695	1.1e-10	2.53e-09	NO
FHL5	16.0117	21.8774	12.1912	0.557251	-0.8436	0.00851415	0.0289251	NO
TRANK1	631.421	862.728	480.767	0.557263	-0.84357	9.1e-05	0.000564163	NO
ARHGAP29	313.168	427.868	238.462	0.557325	-0.843408	7.69e-05	0.000485668	NO
SEMA6C	71.9725	98.3257	54.8083	0.557416	-0.843175	1.15e-06	1.14e-05	NO
P2RX1	36.8274	50.2958	28.0553	0.557805	-0.842166	0.000146654	0.000860214	NO
APBA2	87.1586	119.022	66.4055	0.557927	-0.841852	2.72e-06	2.47e-05	NO
NLRC4	25.2807	34.5183	19.2641	0.558084	-0.841447	0.00129503	0.00581297	NO
CPAMD8	24.1949	33.0336	18.4381	0.558163	-0.841241	0.00130138	0.0058363	NO
LOC149837	93.7345	127.967	71.438	0.558252	-0.841012	4.75e-05	0.000316336	NO
MYADM	2541.6	3469.66	1937.14	0.558307	-0.84087	1.43e-14	6.97e-13	NO
LRRC25	118.621	161.932	90.4124	0.558337	-0.840792	2.97e-08	4.1e-07	NO
GADD45B	422.511	576.745	322.056	0.558403	-0.84062	1.36e-12	4.31e-11	NO
GNG7	47.1461	64.3447	35.9443	0.558622	-0.840056	3.42e-05	0.000237205	NO
SLAMF6	79.8495	108.958	60.8905	0.558841	-0.839489	1.52e-05	0.000114987	NO
FZD1	414.071	564.965	315.791	0.558957	-0.839191	1.29e-12	4.1e-11	NO
SOX17	32.6295	44.4874	24.9062	0.55985	-0.836889	0.000358191	0.0018802	NO
VAT1L	44.531	60.6996	34.0001	0.560138	-0.836145	7.39e-05	0.000468651	NO
2020-03-01	38.7219	52.7789	29.5664	0.560193	-0.836004	0.000147127	0.000862487	NO
HIP1	450.35	613.761	343.918	0.560344	-0.835615	2.35e-12	7.09e-11	NO
CLIC2	116.01	158.104	88.593	0.560346	-0.835611	5.94e-08	7.77e-07	NO
RGS18	21.4397	29.2139	16.3763	0.560565	-0.835048	0.0030703	0.0121495	NO
COL23A1	13.7269	18.704	10.4853	0.56059	-0.834982	0.0154038	0.0477797	NO
PKIA	53.3233	72.6485	40.7364	0.560733	-0.834613	0.000463888	0.00236035	NO
FBXO32	364.226	496.194	278.272	0.560813	-0.834407	2.51e-09	4.36e-08	NO
FOXC1	124.137	169.112	94.8434	0.56083	-0.834363	0.000694827	0.00335516	NO
SOX7	74.9837	102.116	57.3121	0.561245	-0.833296	1.47e-06	1.42e-05	NO
HVCN1	70.921	96.5712	54.2146	0.561396	-0.83291	2.11e-06	1.96e-05	NO
PILRA	106.664	145.218	81.5525	0.561587	-0.832418	9.07e-06	7.25e-05	NO
FCGR2A	702.248	955.97	536.995	0.561727	-0.832058	1.74e-05	0.000130233	NO
FAM78A	111.883	152.254	85.5894	0.56215	-0.830973	1.13e-07	1.39e-06	NO
XYLT1	614.49	836.197	470.088	0.562174	-0.830912	3.25e-13	1.16e-11	NO
HSPA12B	90.4805	123.123	69.2198	0.562199	-0.830847	3.54e-07	3.92e-06	NO
PECAM1	598.773	814.688	458.145	0.562356	-0.830444	5.32e-12	1.52e-10	NO
MMP19	293.115	398.782	224.292	0.562441	-0.830226	3.75e-11	9.51e-10	NO
SERTAD4	28.9136	39.3207	22.1353	0.562942	-0.828942	0.00068876	0.00333035	NO
DCHS1	728.064	990.115	557.386	0.562951	-0.828918	1.56e-13	6.12e-12	NO
ETV1	172.277	234.234	131.923	0.56321	-0.828255	1.35e-05	0.000103077	NO
REM1	15.7442	21.3984	12.0615	0.563665	-0.82709	0.00917845	0.030822	NO
PLEKHO2	626.485	851.242	480.096	0.563995	-0.826246	5.81e-13	1.97e-11	NO
HIVEP2	561.755	762.66	430.901	0.564998	-0.823682	1.18e-12	3.78e-11	NO
DCLK2	50.5322	68.5966	38.7666	0.565138	-0.823324	3.64e-05	0.000250463	NO
PTGS1	350.502	475.76	268.92	0.565244	-0.823056	6.15e-09	9.82e-08	NO
SYNGR1	71.0777	96.4746	54.5364	0.565293	-0.822931	0.0147264	0.0459481	NO
PRX	62.6204	84.9925	48.049	0.565332	-0.82283	6.41e-06	5.3e-05	NO
GREB1	30.506	41.362	23.4354	0.566593	-0.819616	0.000585612	0.00290032	NO
FBXO27	18.1154	24.5603	13.9177	0.566677	-0.819402	0.00736445	0.0256477	NO
OSCAR	74.0645	100.41	56.9055	0.566734	-0.819258	4.28e-06	3.71e-05	NO
MACF1	2727.99	3698.33	2095.99	0.566741	-0.819237	2.13e-14	1.01e-12	NO
MEG3	60.1295	81.5089	46.2047	0.566867	-0.818917	1.08e-05	8.49e-05	NO
ADAM19	867.205	1175.28	666.549	0.567139	-0.818225	6.83e-06	5.61e-05	NO
CHN1	142	192.431	109.153	0.567234	-0.817985	1.83e-08	2.65e-07	NO
IFFO1	124.528	168.749	95.7254	0.567265	-0.817906	3.13e-08	4.32e-07	NO
AMICA1	147.766	200.169	113.636	0.567699	-0.816803	5.09e-08	6.71e-07	NO
MRC1	372.671	504.367	286.896	0.568823	-0.813947	0.000379346	0.00197934	NO
REL	63.2644	85.5608	48.7424	0.569682	-0.811771	9.94e-06	7.86e-05	NO
TBC1D9	297.2	401.936	228.984	0.569702	-0.81172	5.63e-11	1.38e-09	NO
WASF3	153.674	207.801	118.42	0.569872	-0.81129	0.00205609	0.0086256	NO
C17orf87	18.6149	25.168	14.3467	0.570039	-0.810869	0.0064839	0.0229399	NO
RCN3	582.561	787.44	449.12	0.570354	-0.81007	5.33e-09	8.61e-08	NO
AG2	421.853	570.029	325.344	0.57075	-0.80907	7.73e-07	7.98e-06	NO
GATA3	37.9994	51.3411	29.3097	0.570881	-0.808738	0.000235877	0.00130144	NO
MAST4	184.049	248.568	142.027	0.571382	-0.807472	2.84e-09	4.84e-08	NO
TRAF3IP3	71.2166	96.1803	54.9574	0.571399	-0.807429	1.45e-05	0.00011006	NO
ZNF610	22.963	31.009	17.7225	0.571525	-0.807111	0.00282304	0.0113158	NO
LAMC1	3220.88	4347.8	2486.9	0.57199	-0.805937	3.65e-14	1.64e-12	NO
RGS16	418.006	563.851	323.014	0.572871	-0.803718	3.41e-07	3.79e-06	NO
COL13A1	37.5947	50.7012	29.0583	0.573127	-0.803072	0.000330007	0.00174368	NO
LMCD1	354.515	478.014	274.078	0.573368	-0.802467	2.8e-08	3.9e-07	NO
RPS6KA2	521.909	703.639	403.545	0.573511	-0.802108	7.25e-12	2.03e-10	NO
SPI1	329.736	444.486	254.998	0.573692	-0.801651	1.38e-07	1.68e-06	NO
NFASC	216.316	291.381	167.425	0.574591	-0.799393	1.65e-06	1.57e-05	NO
VMO1	32.2897	43.4822	24.9999	0.574946	-0.798501	0.00361059	0.0139706	NO
ANKRD34A	14.8769	20.0329	11.5187	0.574987	-0.798398	0.0135322	0.0427603	NO
HSD17B14	49.6662	66.8726	38.4594	0.575115	-0.798078	6.2e-05	0.000400547	NO
IRAK3	135.377	182.27	104.835	0.575161	-0.797962	7.85e-06	6.35e-05	NO
FOLR2	123.901	166.813	95.9519	0.575207	-0.797848	0.000868696	0.00408375	NO
OBSL1	436.076	587.044	337.748	0.575336	-0.797523	0.000536059	0.00268873	NO
PLA2G4C	85.4196	114.955	66.1829	0.575731	-0.796533	2.32e-06	2.14e-05	NO
ZBTB46	88.0646	118.458	68.2686	0.576309	-0.795086	1.07e-06	1.07e-05	NO
RNF144A	341.629	459.513	264.849	0.576369	-0.794934	1.21e-09	2.26e-08	NO
C1QTNF6	400.363	538.512	310.384	0.576372	-0.794927	4.16e-11	1.05e-09	NO
GPR155	159.138	214.021	123.393	0.576544	-0.794498	0.00154779	0.00679417	NO
SLFN5	276.5	371.835	214.406	0.576617	-0.794316	3.6e-08	4.91e-07	NO
C17orf72	19.3132	25.9709	14.977	0.576684	-0.794147	0.00530004	0.0193551	NO
ZBTB4	1020.13	1371.78	791.104	0.576701	-0.794105	7.79e-13	2.59e-11	NO
IL2RA	70.1615	94.3135	54.4309	0.577128	-0.793037	8.96e-06	7.17e-05	NO
LOC728392	49.5075	66.5273	38.4223	0.577542	-0.792003	7.63e-05	0.000482018	NO
GNAL	47.2824	63.5312	36.6993	0.577658	-0.791713	0.000104956	0.000637998	NO
FAM127C	109.424	146.993	84.9551	0.577953	-0.790977	3.66e-07	4.04e-06	NO
GPRASP2	98.5159	132.315	76.502	0.57818	-0.790409	7.48e-07	7.75e-06	NO
F8	97.9433	131.538	76.0627	0.578259	-0.790213	8e-07	8.22e-06	NO
MCAM	1595.24	2142.22	1238.99	0.578365	-0.789948	7.72e-13	2.57e-11	NO
MUSTN1	16.2614	21.836	12.6305	0.578425	-0.789798	0.0121909	0.0391817	NO
ITPRIP	514.275	690.535	399.473	0.578498	-0.789617	1.64e-11	4.43e-10	NO
VAV1	158.321	212.578	122.983	0.578532	-0.789531	6.71e-08	8.7e-07	NO
RLTPR	63.2782	84.9181	49.1838	0.579191	-0.787889	0.00874296	0.0295983	NO
SLCO2A1	488.39	655.092	379.814	0.579786	-0.786407	1.49e-07	1.79e-06	NO
DNAJB4	174.98	234.676	136.099	0.579946	-0.78601	1.74e-08	2.53e-07	NO
TNFAIP3	1110.05	1488.75	863.396	0.579949	-0.786003	1.7e-12	5.27e-11	NO
C7orf58	179.558	240.636	139.777	0.580864	-0.783728	0.00297909	0.0118327	NO
SLC2A12	327.994	439.544	255.34	0.58092	-0.783588	1.66e-05	0.000124624	NO
MAPT	30.5578	40.9465	23.7914	0.581037	-0.783298	0.0130394	0.0414182	NO
EBF4	85.6214	114.713	66.6734	0.581217	-0.782851	9.84e-06	7.79e-05	NO
SLC37A2	207.598	278.128	161.661	0.581247	-0.782778	0.00524626	0.0191866	NO
EDA2R	24.6279	32.9849	19.1848	0.581623	-0.781844	0.00331583	0.0129899	NO
KCNK13	16.4274	21.988	12.8056	0.582392	-0.779937	0.0129719	0.0412301	NO
CLEC2B	84.8261	113.514	66.1413	0.582672	-0.779244	6.77e-05	0.000433342	NO
PAR-SN	22.7893	30.4891	17.7744	0.582974	-0.778496	0.00402052	0.0152973	NO
HLA-DOB	37.0859	49.6024	28.9336	0.583311	-0.777662	0.000475425	0.00241538	NO
IKZF3	18.3267	24.5105	14.299	0.583385	-0.77748	0.00837051	0.028524	NO
LOH3CR2A	25.0077	33.4448	19.5125	0.583426	-0.777378	0.00331638	0.0129899	NO
DMD	260.276	348.06	203.101	0.583524	-0.777137	5.88e-06	4.9e-05	NO
NKX2-3	66.5848	89.0246	51.9694	0.583765	-0.776541	1.67e-05	0.000124975	NO
CDYL2	29.4646	39.3896	23.0002	0.583916	-0.776167	0.0013171	0.00589496	NO
RRAGD	133.881	178.978	104.509	0.583919	-0.77616	0.000168673	0.000970377	NO
CES1	759.474	1015.1	592.978	0.584155	-0.775576	0.0104278	0.0343229	NO
F2RL3	80.0704	107.01	62.5244	0.584288	-0.775249	5.29e-06	4.48e-05	NO
FAM168A	127.385	170.242	99.4709	0.58429	-0.775243	1.32e-07	1.61e-06	NO
CAMSAP1L1	483.746	646.153	377.968	0.584951	-0.773612	6.7e-11	1.62e-09	NO
FOXS1	47.7062	63.7141	37.2799	0.585113	-0.773213	0.000110665	0.000669255	NO
MAML2	300.689	401.376	235.11	0.58576	-0.771619	7.51e-10	1.47e-08	NO
APOC1	506.435	675.872	396.078	0.586026	-0.770965	0.00310152	0.0122583	NO
PARVG	142.232	189.796	111.253	0.586173	-0.770602	7.28e-07	7.56e-06	NO
NBEAL1	93.7388	125.071	73.3316	0.58632	-0.77024	2.2e-06	2.03e-05	NO
NOTCH4	278.2	371.151	217.66	0.586446	-0.76993	1.01e-09	1.92e-08	NO
TUSC3	111.072	148.175	86.9065	0.586512	-0.769767	0.000293426	0.00157525	NO
PLXDC1	227.694	303.708	178.184	0.586694	-0.769319	3.47e-09	5.83e-08	NO
KLF12	178.325	237.816	139.577	0.586912	-0.768785	1.69e-06	1.6e-05	NO
TBCEL	167.139	222.8	130.886	0.587461	-0.767434	4.53e-08	6.04e-07	NO
NPTXR	155.458	207.194	121.762	0.587668	-0.766926	0.00324398	0.0127379	NO
CD72	49.682	66.1861	38.9327	0.58823	-0.765547	9.9e-05	0.000606488	NO
STOM	1604.05	2136.17	1257.48	0.588659	-0.764495	1.88e-10	4.17e-09	NO
SIRPA	866.43	1153.7	679.326	0.588823	-0.764094	1.6e-11	4.33e-10	NO
AIF1	223.804	297.975	175.495	0.588958	-0.763764	6.11e-07	6.45e-06	NO
GPR171	20.8483	27.7557	16.3493	0.589044	-0.763553	0.00745312	0.0258765	NO
PBX1	829.718	1104.42	650.801	0.58927	-0.763	1.08e-07	1.33e-06	NO
SLAMF1	32.5856	43.3734	25.5594	0.589287	-0.762957	0.00124004	0.00560131	NO
FKBP7	159.143	211.81	124.839	0.589391	-0.762703	8.34e-08	1.06e-06	NO
GPR34	76.2347	101.463	59.8032	0.589411	-0.762655	1.41e-05	0.000107692	NO
ADORA3	47.8088	63.618	37.5119	0.589643	-0.762086	0.000158534	0.000923155	NO
TMEFF1	34.5097	45.9119	27.0832	0.589894	-0.761471	0.000854726	0.00402327	NO
CTSO	474.058	630.495	372.168	0.59028	-0.760529	1.91e-10	4.21e-09	NO
CBX7	491.583	653.698	385.995	0.590479	-0.760041	8.6e-11	2.04e-09	NO
THRB	171.341	227.842	134.541	0.5905	-0.759991	3.02e-06	2.7e-05	NO
IL6R	138.259	183.841	108.57	0.590565	-0.759831	2.36e-07	2.71e-06	NO
KIAA0427	446.397	593.551	350.553	0.590603	-0.75974	1.02e-10	2.36e-09	NO
ADAM6	40808.6	54252.7	32052.2	0.590796	-0.759269	0.00136662	0.00608673	NO
CDON	116.688	155.126	91.6526	0.590829	-0.759188	5.08e-06	4.32e-05	NO
NCRNA00181	20.845	27.7065	16.3759	0.591048	-0.758653	0.00639932	0.0226846	NO
ZFP28	53.0603	70.5002	41.7015	0.591509	-0.757528	0.000111361	0.00067306	NO
GNG11	251.678	334.318	197.854	0.591815	-0.756782	2.71e-08	3.77e-07	NO
AKAP13	2089.94	2775.94	1643.14	0.591922	-0.756522	2.18e-12	6.59e-11	NO
PLA1A	111.616	148.246	87.7577	0.591974	-0.756394	0.000166366	0.000959304	NO
ZNF43	121.732	161.667	95.7218	0.592093	-0.756105	1.7e-05	0.000127059	NO
ITGA1	916.366	1216.65	720.788	0.592437	-0.755265	1.95e-11	5.19e-10	NO
TLR9	25.1316	33.3658	19.7685	0.592479	-0.755165	0.00307603	0.0121672	NO
ZNF569	34.2182	45.4231	26.9203	0.592656	-0.754733	0.00112769	0.00514934	NO
FYN	441.75	586.352	347.569	0.592764	-0.754469	9.04e-09	1.4e-07	NO
PBXIP1	1654.38	2195.18	1302.16	0.593189	-0.753437	3.2e-12	9.47e-11	NO
2020-09-04	93.4612	123.975	73.5869	0.593562	-0.75253	3.23e-06	2.87e-05	NO
TCF7L1	112.54	149.279	88.6108	0.593594	-0.752452	9.22e-07	9.32e-06	NO
IGSF9B	28.9013	38.3281	22.7616	0.593861	-0.751802	0.00301019	0.011942	NO
MAGED4B	182.467	241.981	143.704	0.593866	-0.751791	0.00216353	0.00901606	NO
IGDCC4	92.9716	123.198	73.285	0.594857	-0.749386	3.79e-06	3.33e-05	NO
ZNF134	88.454	117.205	69.7283	0.594928	-0.749213	5.84e-06	4.87e-05	NO
AGPAT4	123.042	162.99	97.0234	0.595272	-0.748379	1.94e-06	1.82e-05	NO
ZBTB47	250.814	332.201	197.804	0.595436	-0.747981	5.53e-09	8.92e-08	NO
RUSC2	397.928	526.817	313.98	0.595995	-0.746628	4.79e-10	9.83e-09	NO
LTB	134.767	178.418	106.336	0.595995	-0.746628	6.61e-06	5.44e-05	NO
ADAMDEC1	462.407	612.172	364.863	0.596015	-0.74658	4.34e-06	3.76e-05	NO
FAM55C	142.488	188.632	112.434	0.59605	-0.746495	2.43e-07	2.79e-06	NO
MFAP2	603.561	798.976	476.284	0.596117	-0.746331	3.61e-06	3.18e-05	NO
ANO1	864.501	1144.39	682.206	0.596132	-0.746297	0.00113447	0.00517564	NO
LEPR	132.219	174.977	104.37	0.596482	-0.745449	4.11e-07	4.48e-06	NO
ITGA9	218.724	289.189	172.828	0.59763	-0.742676	2.13e-05	0.000155314	NO
CFP	36.0821	47.703	28.5132	0.597723	-0.742452	0.000823836	0.00389409	NO
TTYH2	80.7975	106.808	63.8561	0.597856	-0.74213	9.82e-06	7.77e-05	NO
ANKRD12	462.748	611.7	365.733	0.597895	-0.742035	4.45e-10	9.24e-09	NO
GPSM1	127.088	167.982	100.453	0.597996	-0.741792	6.71e-06	5.52e-05	NO
ZFP82	25.0218	33.0713	19.779	0.59807	-0.741613	0.00457188	0.0170939	NO
CDH6	58.7957	77.6742	46.4998	0.598651	-0.740212	8.53e-05	0.000531957	NO
DOK3	119.759	158.185	94.7322	0.59887	-0.739686	7.92e-07	8.16e-06	NO
FMO3	23.4637	30.9884	18.5628	0.599024	-0.739313	0.00643287	0.0227914	NO
TRIM46	19.2238	25.3816	15.2131	0.599376	-0.738466	0.010247	0.0338276	NO
KLRD1	33.6739	44.4528	26.6534	0.59959	-0.737953	0.00203916	0.008565	NO
PRRX2	45.6384	60.226	36.1372	0.600027	-0.736901	0.00198002	0.00837119	NO
TP53INP1	416.113	548.986	329.571	0.600326	-0.736181	1.18e-09	2.19e-08	NO
PIK3R6	25.0901	33.0987	19.8739	0.600442	-0.735904	0.00479866	0.0177894	NO
C15orf52	321.587	424.237	254.73	0.600442	-0.735904	2.02e-07	2.37e-06	NO
SH2D3C	183.454	242.009	145.317	0.600462	-0.735854	3.89e-08	5.25e-07	NO
C18orf1	326.854	431.118	258.945	0.600637	-0.735435	2.09e-09	3.69e-08	NO
PLD4	27.0466	35.6695	21.4304	0.600804	-0.735035	0.00311089	0.0122881	NO
SPHK1	244.845	322.884	194.018	0.60089	-0.734827	0.000387015	0.0020136	NO
LIX1L	228.515	301.257	181.137	0.601269	-0.733917	2.08e-08	2.97e-07	NO
ANKRD44	43.5625	57.4211	34.5362	0.601455	-0.733472	0.000382253	0.00199348	NO
ATP6V0D2	23.5938	31.0928	18.7095	0.601732	-0.732806	0.00756067	0.0261684	NO
EPHA4	137.224	180.82	108.829	0.601864	-0.732489	0.00169618	0.00732543	NO
SAMD9L	390.974	515.097	310.13	0.602082	-0.731968	0.000416499	0.00214312	NO
TMEM86A	100.209	132.01	79.4968	0.602202	-0.731681	5.3e-06	4.49e-05	NO
SNX29	271.424	357.554	215.327	0.602221	-0.731636	6.46e-09	1.03e-07	NO
LRRC33	77.5917	102.177	61.5789	0.60267	-0.730561	1.73e-05	0.0001292	NO
SIK1	949.987	1250.79	754.07	0.602876	-0.730066	4.81e-05	0.000319573	NO
C14orf49	24.3212	32.0159	19.3095	0.603123	-0.729476	0.00524328	0.0191792	NO
KIAA1614	27.1764	35.7671	21.5812	0.603382	-0.728857	0.00320825	0.0126131	NO
EGFLAM	83.4017	109.751	66.2402	0.603551	-0.728451	1.37e-05	0.000104731	NO
SASH3	248.198	326.602	197.133	0.603586	-0.728369	1.89e-06	1.77e-05	NO
CADM1	171.759	226.01	136.424	0.603618	-0.728292	0.0126989	0.0405355	NO
SCARA3	181.104	238.222	143.902	0.604067	-0.72722	0.000790895	0.00376204	NO
CYP26B1	55.2897	72.7264	43.9328	0.604083	-0.727181	0.00156222	0.00685153	NO
ENG	1742.69	2291.58	1385.19	0.604467	-0.726265	1.43e-11	3.89e-10	NO
CD14	1123.99	1477.51	893.735	0.604893	-0.725249	1.32e-05	0.000101498	NO
ARHGAP6	131.106	172.298	104.277	0.605214	-0.724482	0.00200733	0.0084617	NO
FRMD4A	248.763	326.918	197.86	0.605228	-0.72445	2.01e-08	2.87e-07	NO
RAB3IL1	171.399	225.212	136.35	0.605431	-0.723966	1.61e-07	1.92e-06	NO
LILRB5	56.6707	74.4597	45.0845	0.605488	-0.723829	0.00046287	0.00235637	NO
PCDH18	373.89	491.132	297.528	0.6058	-0.723087	3.42e-09	5.76e-08	NO
MFNG	162.553	213.524	129.355	0.60581	-0.723062	4.89e-06	4.18e-05	NO
CREB5	95.1133	124.936	75.6894	0.605827	-0.723022	1.55e-05	0.000117083	NO
ENPEP	109.237	143.485	86.9312	0.605855	-0.722957	3.52e-06	3.11e-05	NO
GAL3ST4	215.237	282.583	171.373	0.606453	-0.721532	5.03e-08	6.64e-07	NO
ROBO4	262.768	344.956	209.237	0.606562	-0.721274	2.07e-08	2.95e-07	NO
DZIP1L	27.4368	36.015	21.8498	0.606685	-0.720979	0.00374386	0.0144114	NO
FGF11	39.1337	51.3687	31.1648	0.606688	-0.720973	0.000812453	0.00384818	NO
PBX3	245.17	321.764	195.283	0.606912	-0.72044	2.86e-08	3.97e-07	NO
APOE	2335.12	3064.61	1859.99	0.606926	-0.720406	0.0012099	0.00548238	NO
CTSF	326.658	428.67	260.216	0.607032	-0.720155	2.02e-07	2.37e-06	NO
RBP5	34.1502	44.803	27.2119	0.607368	-0.719356	0.00147082	0.00649321	NO
MYO9A	172.041	225.705	137.089	0.60738	-0.719329	2.5e-07	2.86e-06	NO
RUNX3	326.741	428.519	260.452	0.607794	-0.718345	9.26e-06	7.39e-05	NO
C6orf145	263.616	345.665	210.176	0.608035	-0.717773	1.62e-08	2.37e-07	NO
SASH1	374	490.129	298.363	0.608745	-0.716091	4.55e-09	7.44e-08	NO
FBXO17	72.9212	95.5543	58.1799	0.608867	-0.7158	0.00794522	0.0272738	NO
WTIP	82.7826	108.474	66.0496	0.6089	-0.715723	1.41e-05	0.000107369	NO
MAP3K3	453.046	593.512	361.559	0.609186	-0.715045	1.38e-09	2.55e-08	NO
KCND1	43.2411	56.6452	34.5109	0.609246	-0.714903	0.000573854	0.00284912	NO
PEAR1	90.6102	118.658	72.342	0.609666	-0.713908	1.1e-05	8.64e-05	NO
OLFML2A	349.597	457.766	279.145	0.609798	-0.713598	8.57e-09	1.33e-07	NO
S100A4	1653.48	2164.78	1320.45	0.609971	-0.713187	0.0124455	0.0398767	NO
EDNRB	205.852	269.469	164.417	0.610153	-0.712756	1.21e-07	1.48e-06	NO
ITGB8	502.255	657.396	401.209	0.6103	-0.71241	2.54e-05	0.000181662	NO
HOOK3	632.802	828.212	505.529	0.610386	-0.712207	7.8e-10	1.52e-08	NO
HAVCR2	188.504	246.678	150.614	0.610569	-0.711773	7.88e-06	6.38e-05	NO
RASGRP1	58.0109	75.9102	46.3528	0.610627	-0.711636	0.000163044	0.000943674	NO
CH25H	89.3507	116.865	71.4305	0.611224	-0.710226	1.22e-05	9.41e-05	NO
EGFR	643.938	842.146	514.843	0.611346	-0.709938	2.56e-08	3.59e-07	NO
USHBP1	19.7655	25.8434	15.8069	0.611643	-0.709239	0.0132711	0.042028	NO
ARHGEF4	73.5433	96.1408	58.8252	0.611865	-0.708715	0.00368053	0.0142056	NO
VANGL2	445.316	581.894	356.36	0.612414	-0.70742	6.68e-05	0.00042884	NO
LOC283174	79.8452	104.309	63.9113	0.612709	-0.706726	0.000994957	0.00461037	NO
ZNF528	68.4033	89.3599	54.754	0.612736	-0.706662	0.000155194	0.000906072	NO
TMEM26	32.9579	43.0547	26.3817	0.61275	-0.70663	0.0028832	0.0115271	NO
NPR2	139.345	182.024	111.547	0.612812	-0.706482	1.28e-06	1.26e-05	NO
CCL22	102.576	133.992	82.114	0.612825	-0.706452	0.000154594	0.000902831	NO
MYOF	2534.7	3310.93	2029.14	0.612861	-0.706369	4.83e-10	9.89e-09	NO
IPCEF1	33.9538	44.3373	27.1909	0.613273	-0.705398	0.00199738	0.00842863	NO
RBM43	99.3708	129.755	79.5813	0.613322	-0.705284	1.37e-05	0.000104853	NO
C5orf13	666.96	870.814	534.187	0.613433	-0.705022	7.95e-10	1.55e-08	NO
ENTPD1	978.901	1277.88	784.173	0.613653	-0.704506	2.93e-10	6.27e-09	NO
MS4A6A	382.98	499.851	306.86	0.613904	-0.703916	1.46e-05	0.000110863	NO
ADAP2	129.537	169.062	103.794	0.613943	-0.703823	2.34e-06	2.15e-05	NO
ST3GAL5	102.496	133.744	82.1441	0.61419	-0.703242	7.22e-06	5.89e-05	NO
PREX1	637.189	831.123	510.877	0.614683	-0.702086	6.48e-10	1.29e-08	NO
C6orf225	46.5419	60.7066	37.3163	0.614698	-0.70205	0.00453981	0.016993	NO
SMO	255.495	333.252	204.851	0.614703	-0.702039	1.74e-06	1.65e-05	NO
C5orf42	117.636	153.434	94.3201	0.614727	-0.701983	4.81e-06	4.12e-05	NO
ZNF167	28.6915	37.4149	23.0099	0.614994	-0.701357	0.00453222	0.0169741	NO
ATXN1	589.165	768.163	472.581	0.615209	-0.700852	1.48e-09	2.71e-08	NO
PRKCH	272.647	355.431	218.728	0.615388	-0.700432	4.35e-08	5.83e-07	NO
SHANK3	305.16	397.724	244.871	0.615682	-0.699744	1.81e-08	2.62e-07	NO
CBX6	261.085	340.19	209.562	0.616016	-0.69896	9.75e-06	7.73e-05	NO
ZNF304	77.0259	100.351	61.8336	0.616171	-0.698598	4.85e-05	0.000321737	NO
GLCCI1	202.812	264.22	162.816	0.616212	-0.698501	1.95e-07	2.29e-06	NO
NCOA2	510.86	665.493	410.145	0.616303	-0.698289	2.49e-09	4.34e-08	NO
PSTPIP1	65.6449	85.5044	52.7101	0.61646	-0.697921	0.000108324	0.000657076	NO
HAS2	141.728	184.596	113.807	0.616523	-0.697773	0.000169267	0.000972958	NO
IL3RA	157.89	205.619	126.803	0.616688	-0.697388	6.6e-07	6.91e-06	NO
BCL6	345.628	450.039	277.624	0.61689	-0.696916	1.1e-08	1.67e-07	NO
CD163L1	103.998	135.348	83.5782	0.617504	-0.695479	2.25e-05	0.000162975	NO
GRASP	74.3092	96.7023	59.7242	0.617609	-0.695234	6.24e-05	0.000402554	NO
ARHGAP9	133.851	174.148	107.605	0.617893	-0.694571	0.00026147	0.0014258	NO
RAG1	53.0868	69.0431	42.6943	0.618371	-0.693454	0.000427205	0.00219203	NO
PIK3IP1	836.885	1088.39	673.076	0.618414	-0.693355	8.09e-10	1.57e-08	NO
SALL4	70.114	91.162	56.4051	0.618735	-0.692607	9.74e-05	0.000597754	NO
LAMA3	1716.98	2232.11	1381.48	0.618912	-0.692194	0.00187254	0.00798064	NO
RUNX1	1606.95	2088.96	1293.01	0.61897	-0.692058	1.76e-10	3.93e-09	NO
LAT2	149.799	194.709	120.548	0.619119	-0.69171	1.31e-06	1.28e-05	NO
PELI2	204.411	265.687	164.502	0.619157	-0.691624	3.29e-07	3.67e-06	NO
ZNF671	29.7884	38.7141	23.9749	0.619282	-0.691331	0.00451454	0.0169255	NO
C20orf117	233.752	303.766	188.15	0.619394	-0.691072	5.47e-08	7.18e-07	NO
SORL1	3569.87	4638.41	2873.92	0.619591	-0.690613	1.67e-08	2.44e-07	NO
SHISA2	88.9021	115.507	71.5739	0.61965	-0.690475	0.0121761	0.0391531	NO
ITPR2	755.462	980.997	608.568	0.620357	-0.68883	5.36e-06	4.53e-05	NO
PTPN14	95.4748	123.974	76.9131	0.620399	-0.688731	1.94e-05	0.000142809	NO
N4BP2	100.726	130.785	81.1472	0.620462	-0.688586	1.34e-05	0.000102566	NO
ASAP1	801.449	1040.56	645.711	0.620541	-0.688401	1.51e-09	2.77e-08	NO
CHST2	121.063	157.154	97.5555	0.620762	-0.687887	4.72e-06	4.05e-05	NO
MEGF6	495.661	643.395	399.44	0.620832	-0.687725	0.000208321	0.001169	NO
TANC2	232.017	301.07	187.042	0.621257	-0.686739	0.000160061	0.000930699	NO
CACNA1C	297.692	386.218	240.033	0.621496	-0.686182	0.006111	0.0218199	NO
ID4	169.148	219.385	136.427	0.621864	-0.68533	4.3e-05	0.000289214	NO
PTPN22	70.186	91.0123	56.6215	0.62213	-0.684712	0.000123377	0.000735939	NO
LCOR	114.461	148.366	92.3777	0.622634	-0.683545	9.76e-06	7.73e-05	NO
RAB30	57.0543	73.9494	46.0502	0.622726	-0.683331	0.000351593	0.00184895	NO
ZNF25	109.085	141.379	88.0506	0.622796	-0.683168	1.18e-05	9.19e-05	NO
RARRES2	918.781	1190.73	741.654	0.622855	-0.683032	1.79e-05	0.000133492	NO
LPAR1	139.534	180.832	112.636	0.622877	-0.682981	8.61e-06	6.91e-05	NO
SMAD7	474.757	615.241	383.258	0.622939	-0.682837	6.57e-09	1.04e-07	NO
ZNF570	27.9299	36.1938	22.5475	0.622965	-0.682777	0.0065278	0.0230701	NO
LAMC3	76.0127	98.5029	61.3645	0.622971	-0.682762	0.00903524	0.0304021	NO
SLAMF7	292.194	378.572	235.934	0.62322	-0.682187	0.000329228	0.00174137	NO
LPHN3	25.4197	32.9251	20.5314	0.623579	-0.681356	0.00934316	0.0312757	NO
CPNE8	110.036	142.51	88.8856	0.623713	-0.681045	1.19e-05	9.21e-05	NO
FOXN3	1117.27	1446.66	902.731	0.624011	-0.680356	6.61e-10	1.31e-08	NO
SENP7	168.703	218.419	136.323	0.624136	-0.680067	1.03e-06	1.03e-05	NO
DENND5B	198.384	256.789	160.344	0.624419	-0.679413	6.89e-07	7.18e-06	NO
LTBP3	1301.49	1684.62	1051.95	0.624443	-0.679358	2.79e-06	2.52e-05	NO
KMO	22.4967	29.1168	18.1849	0.62455	-0.679111	0.0148121	0.0461583	NO
GPR65	47.1472	61.0187	38.1124	0.624602	-0.678992	0.00094041	0.00437985	NO
SPON2	1459.25	1888.06	1179.96	0.62496	-0.678164	1.07e-06	1.07e-05	NO
ANKRD50	434.944	562.717	351.724	0.625046	-0.677966	1.34e-08	2e-07	NO
C13orf15	291.667	377.325	235.877	0.62513	-0.677772	9.78e-05	0.000599471	NO
HBEGF	676.985	875.743	547.53	0.625218	-0.677568	0.000291763	0.00156757	NO
PGCP	333.45	431.316	269.708	0.625315	-0.677345	4.82e-08	6.38e-07	NO
FMOD	1562.23	2020.4	1263.82	0.625531	-0.676846	0.000147349	0.000863538	NO
IL2RB	286.862	370.935	232.103	0.625723	-0.676403	0.000323675	0.00171652	NO
CTLA4	44.7278	57.8351	36.1909	0.62576	-0.676319	0.00433685	0.0163552	NO
LAMC2	3899.78	5042.41	3155.57	0.625805	-0.676216	7.04e-05	0.000449134	NO
CD96	81.0601	104.808	65.5925	0.625833	-0.67615	0.000213012	0.00119232	NO
SPSB1	639.955	827.387	517.877	0.625919	-0.675953	3.65e-09	6.09e-08	NO
THEMIS	22.2644	28.7805	18.0203	0.62613	-0.675467	0.0141159	0.0443883	NO
BRSK1	28.3654	36.6579	22.9644	0.626453	-0.674722	0.00468122	0.0174377	NO
CTSL1	1345.23	1738.04	1089.39	0.626794	-0.673938	1.6e-05	0.000120711	NO
PHLDB1	1105.33	1428.02	895.148	0.626843	-0.673823	7.83e-10	1.52e-08	NO
KIAA1211	344.794	445.365	279.291	0.627107	-0.673216	1.06e-05	8.34e-05	NO
CPEB4	409.168	528.499	331.446	0.627147	-0.673125	2.6e-08	3.64e-07	NO
PLEKHM3	214.243	276.676	173.579	0.627371	-0.67261	4.51e-07	4.88e-06	NO
TXNIP	8290.25	10705.8	6716.94	0.627411	-0.672518	2.51e-07	2.87e-06	NO
ZNF347	52.9477	68.3478	42.9173	0.627925	-0.671337	0.000640071	0.00312153	NO
TENC1	649.519	838.382	526.509	0.628006	-0.671151	2.93e-09	4.98e-08	NO
ZNF880	54.642	70.53	44.2938	0.628014	-0.67113	0.00275167	0.0110829	NO
SGK1	750.209	968.27	608.182	0.628112	-0.670905	7.71e-06	6.26e-05	NO
ADPRH	153.523	198.125	124.472	0.62825	-0.670588	2.93e-06	2.63e-05	NO
KLHDC8B	179.484	231.565	145.564	0.628608	-0.669768	9.71e-07	9.75e-06	NO
CSF2RA	98.8107	127.466	80.1473	0.628775	-0.669385	0.000160154	0.000930699	NO
NLRC3	77.451	99.9039	62.8271	0.628875	-0.669154	0.000180257	0.00102643	NO
KAT2B	219.701	283.349	178.245	0.629064	-0.668721	6.8e-07	7.09e-06	NO
ZFP36L1	4739.52	6111.7	3845.79	0.629251	-0.668291	2.26e-10	4.93e-09	NO
SCARF1	133.574	172.236	108.393	0.629326	-0.668122	5.57e-06	4.68e-05	NO
NR4A1	2358.96	3041.25	1914.58	0.629537	-0.667638	0.000939259	0.00437551	NO
COL27A1	277.863	358.183	225.549	0.629703	-0.667257	0.000185715	0.00105363	NO
MPP2	32.6713	42.1138	26.5212	0.62975	-0.66715	0.00389211	0.0148792	NO
DOK2	130.427	168.09	105.897	0.629998	-0.66658	1.52e-05	0.000114987	NO
GIMAP5	189.844	244.543	154.217	0.630634	-0.665125	9.68e-06	7.69e-05	NO
PLEKHG2	391.647	504.37	318.228	0.630942	-0.664421	3.68e-08	5e-07	NO
SIGLEC14	38.3701	49.4102	31.1795	0.631034	-0.66421	0.00498486	0.018388	NO
MERTK	217.551	279.866	176.963	0.632314	-0.661287	6.53e-07	6.84e-06	NO
PPAP2B	672.098	864.578	546.733	0.632369	-0.661161	9.18e-09	1.42e-07	NO
CCL11	95.3428	122.625	77.5734	0.632606	-0.660622	0.00204306	0.00857634	NO
CLEC4A	53.027	68.1896	43.1513	0.632814	-0.660147	0.0135372	0.0427694	NO
FBXL2	40.84	52.516	33.2353	0.63286	-0.660041	0.00229003	0.00948219	NO
MAGEH1	166.067	213.52	135.16	0.633007	-0.659706	3.49e-06	3.08e-05	NO
KIAA0247	1437.59	1848.37	1170.04	0.633012	-0.659695	2.01e-09	3.58e-08	NO
FGD6	434.053	557.88	353.402	0.633473	-0.658645	5.48e-08	7.19e-07	NO
C14orf45	45.9967	59.118	37.4506	0.633489	-0.658609	0.00149882	0.00660369	NO
PROX1	204.833	263.247	166.787	0.633577	-0.658409	4.09e-05	0.000276855	NO
HEY2	35.252	45.294	28.7115	0.633892	-0.65769	0.00359191	0.0139171	NO
ARHGAP42	165.522	212.653	134.825	0.634012	-0.657418	4.66e-06	4e-05	NO
BMF	382.027	490.582	311.324	0.634601	-0.656079	7.95e-08	1.02e-06	NO
CA11	58.0165	74.5013	47.2798	0.634617	-0.656042	0.000393292	0.00204203	NO
THBS3	360.252	462.564	293.615	0.634755	-0.655728	5.8e-07	6.14e-06	NO
CRIP2	734.636	943.264	598.753	0.634767	-0.655701	0.000101371	0.000618638	NO
CARD8	308.658	396.279	251.589	0.634877	-0.655451	1.24e-07	1.52e-06	NO
CALHM2	225.588	289.543	183.933	0.635253	-0.654597	3.79e-07	4.17e-06	NO
SECISBP2L	549.465	705.201	448.031	0.635324	-0.654435	2.4e-08	3.39e-07	NO
BIN2	144.512	185.464	117.84	0.635376	-0.654317	6.3e-06	5.21e-05	NO
TMEM140	334.465	429.159	272.79	0.635639	-0.65372	1.89e-07	2.23e-06	NO
SIX4	34.2983	43.9992	27.9799	0.635918	-0.653087	0.0152613	0.0473741	NO
FOS	5181.43	6645.61	4227.79	0.636177	-0.6525	0.000985811	0.00457433	NO
GSN	6517.33	8359.01	5317.82	0.636179	-0.652496	1.35e-05	0.000103467	NO
DTX1	58.1634	74.5891	47.4651	0.636353	-0.6521	0.000343964	0.00181168	NO
CHD6	974.496	1249.66	795.279	0.636398	-0.651999	4.21e-09	6.92e-08	NO
LPP	289.309	370.994	236.106	0.636414	-0.651964	2.64e-07	2.99e-06	NO
BCL2	174.643	223.867	142.583	0.636909	-0.650841	2.63e-06	2.39e-05	NO
NCKAP5L	309.76	397.007	252.935	0.637104	-0.650399	1.41e-07	1.71e-06	NO
NRXN3	151.602	194.274	123.808	0.637286	-0.649986	0.0113587	0.036921	NO
TRAF1	220.192	282.171	179.824	0.637289	-0.649981	6.27e-07	6.6e-06	NO
TNS3	3228.06	4136.28	2636.53	0.637416	-0.649694	1.08e-09	2.05e-08	NO
KCNIP3	28.4646	36.4621	23.2557	0.637805	-0.648812	0.00666372	0.0235098	NO
CNPY4	150.501	192.75	122.984	0.638051	-0.648257	4.98e-06	4.25e-05	NO
MID2	131.185	168.003	107.205	0.638112	-0.648119	2.78e-05	0.000196913	NO
DDI2	81.8057	104.726	66.877	0.638588	-0.647043	0.000118647	0.000712314	NO
UBXN7	224.351	287.195	183.419	0.638655	-0.646891	9.08e-07	9.23e-06	NO
BACE1	616.137	788.617	503.797	0.638836	-0.646483	1.7e-08	2.47e-07	NO
PLA2G7	171.203	219.038	140.047	0.639372	-0.645274	1.75e-05	0.000130854	NO
GRIP1	43.4455	55.5828	35.5402	0.639409	-0.645189	0.00214974	0.00896974	NO
PGM2L1	471.493	603.05	385.807	0.63976	-0.644397	5.01e-08	6.62e-07	NO
ABAT	706.26	903.187	577.998	0.639954	-0.64396	0.00017381	0.000995084	NO
ASXL2	612.656	783.468	501.404	0.639981	-0.643899	2.54e-08	3.57e-07	NO
SEMA3C	1525.92	1951.17	1248.94	0.6401	-0.64363	9.41e-08	1.18e-06	NO
DISC1	92.1136	117.778	75.398	0.640171	-0.643472	7.6e-05	0.000480418	NO
PLCL2	131.412	167.996	107.585	0.640403	-0.642948	0.000223299	0.00124091	NO
PMEPA1	4100.87	5241.38	3358.03	0.640678	-0.64233	2.88e-06	2.59e-05	NO
PRNP	1378.87	1762.03	1129.31	0.640914	-0.641796	7.02e-09	1.11e-07	NO
SERINC1	2704.34	3455.79	2214.91	0.640929	-0.641763	2.69e-09	4.63e-08	NO
[truncated: 18,489 more rows]
